# Supplementary material for: Genome-Wide Detection of CNVs and Association With Body Weight in Sheep Based on 600K SNP Arrays
Source: Front Genet. 2020 Jun 9;11:558. doi: 10.3389/fgene.2020.00558 (PMC7297042; doi:10.3389/fgene.2020.00558)
Supplement: TABLE S1 — The detailed of CNVRs on autosomes. [file Data_Sheet_1.xlsx]

## Sheet: S1. CNVR detail
CNVR ID	Chromosome	Start	End	Length(bp)	Type	breed
1	1	1403216	1457846	54630	Gain	DS
2	1	4533476	4553604	20128	Gain	DS,SHH
3	1	23842462	23854186	11724	Gain	DS
4	1	23888268	23913942	25674	Gain	DS
5	1	24812354	24879262	66908	Gain	DS
6	1	31570589	31675632	105043	Gain	DS,SHH
7	1	31716397	31745521	29124	Complex	DS
8	1	34543031	34559322	16291	Complex	DS,Hu,SHH
9	1	36556811	36563849	7038	Gain	DS
10	1	37082592	37128371	45779	Complex	DS,SHH
11	1	39269493	39293459	23966	Gain	SHH
12	1	40174390	40181264	6874	Loss	DS
13	1	41262361	41310709	48348	Gain	DS
14	1	44851437	44895556	44119	Gain	DS,SHH
15	1	45651085	45673943	22858	Gain	DS
16	1	46640299	46687344	47045	Gain	DS
17	1	48843181	48995325	152144	Gain	DS,Hu,SHH
18	1	51302272	51366407	64135	Gain	Hu
19	1	51499311	51534484	35173	Gain	DS
20	1	53698660	53710321	11661	Gain	SHH
21	1	61714262	61725994	11732	Gain	DS
22	1	65636750	65687573	50823	Loss	DS,Hu
23	1	65865849	65958211	92362	Loss	Hu
24	1	69370621	69417937	47316	Gain	DS
25	1	71094088	71103991	9903	Gain	DS
26	1	73650553	73676504	25951	Gain	DS
27	1	76851612	76865129	13517	Gain	DS
28	1	78351178	78418806	67628	Gain	DS,SHH
29	1	79969491	80065408	95917	Loss	DS,SHH
30	1	81560714	81657731	97017	Complex	DS
31	1	89613099	89636269	23170	Gain	DS
32	1	101096569	101143382	46813	Loss	DS
33	1	106412371	106425972	13601	Gain	DS
34	1	107665645	107687157	21512	Complex	DS,SHH
35	1	110377227	110462641	85414	Gain	DS,SHH
36	1	114550059	114600390	50331	Gain	DS
37	1	117873428	117888142	14714	Gain	DS
38	1	118278685	118316521	37836	Gain	DS
39	1	130353012	130386441	33429	Gain	DS
40	1	130611353	130658813	47460	Gain	DS
41	1	131063819	131092601	28782	Gain	DS
42	1	131779631	131951458	171827	Gain	Hu;SHH
43	1	132317627	132338554	20927	Gain	DS
44	1	132832030	132889168	57138	Gain	DS
45	1	132922683	132940562	17879	Gain	DS
46	1	132964053	133082409	118356	Gain	SHH
47	1	133741616	133787568	45952	Gain	DS
48	1	133981721	134032821	51100	Gain	DS
49	1	134693040	134747784	54744	Gain	DS
50	1	134868798	134902113	33315	Gain	SHH
51	1	135532238	135551120	18882	Gain	DS
52	1	135672786	135787363	114577	Gain	DS
53	1	135931915	135940008	8093	Loss	DS
54	1	142358901	142401627	42726	Gain	DS
55	1	142982042	143006139	24097	Gain	DS
56	1	144379128	144449048	69920	Gain	DS
57	1	145448102	145491819	43717	Gain	DS
58	1	146948296	147021966	73670	Gain	DS
59	1	149427262	149449062	21800	Gain	Hu
60	1	150139702	150220580	80878	Gain	DS
61	1	150263279	150352417	89138	Gain	DS
62	1	152559275	152607942	48667	Gain	SHH
63	1	152787868	152829257	41389	Gain	DS
64	1	153068466	153133584	65118	Complex	DS
65	1	153254778	153277811	23033	Gain	DS
66	1	155601822	155662352	60530	Gain	DS
67	1	156734733	156785576	50843	Gain	Hu
68	1	157344652	157425598	80946	Gain	DS
69	1	157440257	157512812	72555	Loss	DS,Hu,SHH
70	1	158727281	158741271	13990	Gain	Hu
71	1	159175444	159323224	147780	Gain	DS
72	1	160290145	160295010	4865	Loss	DS
73	1	160790418	160867469	77051	Complex	DS,Hu
74	1	161073682	161149746	76064	Loss	DS,Hu,SHH
75	1	161966957	162012314	45357	Gain	DS
76	1	164248476	164366352	117876	Gain	DS,Hu,SHH
77	1	167176452	167212113	35661	Gain	DS,Hu
78	1	167536477	167620540	84063	Complex	DS
79	1	169752763	169773706	20943	Gain	DS
80	1	172782986	172839086	56100	Gain	DS
81	1	176915199	176982786	67587	Gain	DS
82	1	178714614	178905399	190785	Gain	Hu
83	1	180295052	180424904	129852	Complex	DS
84	1	182959783	182992475	32692	Gain	DS
85	1	187237323	187264672	27349	Gain	SHH
86	1	193708799	193782666	73867	Gain	Hu
87	1	194937791	195006649	68858	Gain	DS
88	1	195785408	195825701	40293	Gain	Hu
89	1	203593362	203606981	13619	Gain	SHH
90	1	207165434	207248370	82936	Gain	DS
91	1	210051381	210081263	29882	Gain	DS
92	1	210494157	210537269	43112	Gain	DS
93	1	213646243	213653907	7664	Gain	DS
94	1	219388133	219441783	53650	Gain	SHH
95	1	222811733	222830312	18579	Gain	DS
96	1	225792907	225846277	53370	Gain	DS,Hu
97	1	227191088	227244423	53335	Gain	DS
98	1	228050348	228084697	34349	Gain	DS
99	1	232041375	232091998	50623	Gain	DS
100	1	237727061	237765152	38091	Gain	DS
101	1	239335683	239443185	107502	Gain	DS,Hu
102	1	240005966	240041968	36002	Gain	DS,Hu,SHH
103	1	240508518	240534505	25987	Gain	DS
104	1	240976130	240993349	17219	Gain	DS
105	1	242964596	243094869	130273	Loss	Hu
106	1	250600058	250800926	200868	Complex	SHH
107	1	255558504	255628192	69688	Gain	DS
108	1	264752141	264869227	117086	Gain	DS
109	1	269500335	269545447	45112	Gain	DS,SHH
110	1	274349911	274396114	46203	Loss	DS,SHH
111	2	2276139	2313325	37186	Gain	SHH
112	2	3503376	3591625	88249	Gain	DS
113	2	19599885	19705401	105516	Gain	SHH
114	2	19722968	19756346	33378	Gain	Hu
115	2	19844774	19869854	25080	Gain	DS
116	2	23044762	23045955	1193	Loss	Hu
117	2	32286530	32300993	14463	Gain	DS
118	2	33602528	33661973	59445	Gain	DS
119	2	34357202	34423208	66006	Gain	SHH
120	2	46272371	46307987	35616	Gain	DS
121	2	46746515	46773623	27108	Gain	DS
122	2	47390601	47427094	36493	Gain	DS
123	2	49320479	49332378	11899	Gain	DS
124	2	57421973	57471257	49284	Gain	SHH
125	2	61711278	61735560	24282	Gain	DS
126	2	65284393	65310811	26418	Gain	DS
127	2	77632325	77671250	38925	Gain	SHH
128	2	82806628	82809597	2969	Gain	Hu
129	2	87364101	87394092	29991	Loss	DS,SHH
130	2	90037670	90106905	69235	Gain	DS
131	2	92218447	92248708	30261	Gain	DS
132	2	92768203	92931974	163771	Gain	DS
133	2	95784522	95934861	150339	Loss	DS,SHH
134	2	97408013	97553802	145789	Gain	DS
135	2	97685376	97700766	15390	Gain	DS
136	2	98968481	98996250	27769	Gain	DS,SHH
137	2	99984341	100096786	112445	Gain	DS
138	2	100985411	100986516	1105	Loss	DS
139	2	107252520	107271928	19408	Gain	DS
140	2	108627476	108678217	50741	Gain	SHH
141	2	109123981	109162902	38921	Gain	SHH
142	2	109460613	109627950	167337	Loss	DS
143	2	113887299	114006145	118846	Loss	DS,Hu,SHH
144	2	119470010	119490716	20706	Gain	DS
145	2	120890636	120930444	39808	Gain	DS
146	2	121081866	121129511	47645	Gain	SHH
147	2	131724221	131740686	16465	Loss	DS
148	2	138425722	138487609	61887	Gain	SHH
149	2	144672338	144738940	66602	Gain	DS
150	2	147329375	147340584	11209	Gain	DS
151	2	154917008	154944433	27425	Gain	DS
152	2	156838172	156881594	43422	Gain	DS
153	2	160313744	160409274	95530	Gain	DS,SHH
154	2	162011395	162043823	32428	Gain	DS
155	2	166250267	166292532	42265	Gain	DS
156	2	166814741	166836704	21963	Gain	DS
157	2	167403869	167443896	40027	Gain	Hu
158	2	169019846	169030737	10891	Gain	Hu
159	2	176961009	176968196	7187	Gain	DS
160	2	178810467	178847051	36584	Gain	DS
161	2	180402447	180408884	6437	Gain	Hu
162	2	180521230	180553289	32059	Gain	DS
163	2	180898019	180923133	25114	Complex	Hu;SHH
164	2	187425320	187505088	79768	Gain	DS,Hu
165	2	188131396	188221013	89617	Complex	DS,Hu,SHH
166	2	188371287	188428501	57214	Gain	DS
167	2	189658068	189660583	2515	Loss	DS
168	2	191863623	191876623	13000	Loss	DS
169	2	193734586	193741811	7225	Gain	Hu
170	2	194235763	194306041	70278	Gain	DS
171	2	196199162	196263224	64062	Gain	DS
172	2	196714305	196728556	14251	Gain	DS
173	2	198389720	198423195	33475	Gain	DS,SHH
174	2	200267567	200286938	19371	Loss	DS
175	2	202736971	202767173	30202	Gain	DS
176	2	206155229	206165425	10196	Gain	Hu
177	2	207548922	207565688	16766	Gain	DS
178	2	210873574	210927994	54420	Loss	DS,Hu,SHH
179	2	211170660	211187621	16961	Gain	Hu
180	2	211544173	211618141	73968	Gain	DS
181	2	212374065	212436141	62076	Gain	DS
182	2	213199250	213244684	45434	Gain	DS
183	2	214187366	214241158	53792	Gain	DS
184	2	214890958	214929476	38518	Gain	DS
185	2	216737138	216746145	9007	Complex	DS
186	2	219280206	219307961	27755	Loss	DS
187	2	228774728	228818765	44037	Gain	Hu
188	2	237200117	237256206	56089	Complex	DS
189	2	244550025	244601735	51710	Gain	Hu
190	3	637192	728371	91179	Complex	DS
191	3	2668756	2674452	5696	Loss	DS
192	3	3602339	3659480	57141	Complex	DS,Hu,SHH
193	3	9485153	9550745	65592	Gain	Hu
194	3	11633229	11671124	37895	Gain	DS
195	3	13156550	13227298	70748	Loss	DS,SHH
196	3	20101428	20170424	68996	Gain	DS,SHH
197	3	26828916	26844782	15866	Gain	DS
198	3	29073463	29093307	19844	Gain	SHH
199	3	29715818	29752037	36219	Loss	DS
200	3	31821254	31844801	23547	Gain	DS
201	3	44395113	44443684	48571	Gain	DS
202	3	46570864	46610597	39733	Gain	DS
203	3	46695292	46731437	36145	Gain	SHH
204	3	47941200	47977247	36047	Gain	SHH
205	3	48055948	48101207	45259	Complex	DS
206	3	48323106	48353760	30654	Gain	DS
207	3	49543648	49598268	54620	Gain	DS
208	3	50046319	50098036	51717	Gain	DS
209	3	51658785	51684582	25797	Gain	DS
210	3	52601868	52651321	49453	Gain	SHH
211	3	52856958	52899326	42368	Gain	SHH
212	3	54624489	54630274	5785	Gain	DS
213	3	54936574	54997539	60965	Gain	DS,Hu,SHH
214	3	55312211	55314324	2113	Gain	DS
215	3	55371969	55384777	12808	Gain	DS,SHH
216	3	61416676	61445040	28364	Gain	SHH
217	3	62735973	62744380	8407	Loss	DS
218	3	66624894	66661572	36678	Gain	DS
219	3	68591727	68623381	31654	Gain	DS
220	3	70873422	70909696	36274	Complex	Hu
221	3	71451052	71539384	88332	Gain	DS
222	3	72655281	72713039	57758	Gain	DS
223	3	75252643	75265992	13349	Gain	SHH
224	3	86404946	86512019	107073	Complex	DS,Hu,SHH
225	3	88096942	88164455	67513	Loss	Hu
226	3	88330442	88359009	28567	Gain	DS
227	3	88753699	88835662	81963	Gain	DS
228	3	89576721	89619605	42884	Gain	DS
229	3	101298716	101334387	35671	Gain	DS
230	3	109292006	109363981	71975	Gain	DS,SHH
231	3	114309763	114324605	14842	Gain	DS
232	3	114899444	114935023	35579	Gain	Hu
233	3	115062816	115113989	51173	Loss	Hu
234	3	120371624	120415988	44364	Loss	DS
235	3	122259810	122284694	24884	Gain	Hu;SHH
236	3	122746031	122802080	56049	Gain	DS
237	3	123385875	123402468	16593	Loss	DS,SHH
238	3	134952658	135032390	79732	Gain	DS
239	3	137496491	137602011	105520	Complex	DS,Hu,SHH
240	3	142102250	142207141	104891	Gain	SHH
241	3	142710777	142760075	49298	Gain	Hu
242	3	145744495	145753964	9469	Gain	DS
243	3	147102227	147124515	22288	Gain	Hu
244	3	147316704	147372238	55534	Gain	DS
245	3	147628102	147686462	58360	Gain	DS
246	3	147853780	147877853	24073	Gain	DS
247	3	155191908	155214577	22669	Gain	DS
248	3	156899481	156982170	82689	Gain	DS
249	3	158913436	158976109	62673	Gain	DS,Hu
250	3	159133104	159135640	2536	Gain	DS
251	3	159370515	159398829	28314	Complex	DS
252	3	162410996	162441356	30360	Gain	DS
253	3	163678668	163744007	65339	Gain	DS
254	3	164008733	164143883	135150	Loss	DS,SHH
255	3	164244385	164460690	216305	Gain	Hu
256	3	168140727	168161761	21034	Gain	SHH
257	3	172050189	172063904	13715	Gain	DS
258	3	173462551	173473662	11111	Gain	SHH
259	3	179405230	179481494	76264	Gain	DS,SHH
260	3	181445703	181448841	3138	Loss	DS,Hu
261	3	185840467	185870039	29572	Loss	Hu
262	3	187120800	187132042	11242	Gain	DS,SHH
263	3	187697682	187716125	18443	Gain	SHH
264	3	187841469	187883421	41952	Gain	DS
265	3	196902042	196981235	79193	Gain	DS
266	3	203949096	204007391	58295	Gain	DS
267	3	204804431	204891609	87178	Gain	Hu;SHH
268	3	211733323	211781511	48188	Gain	DS
269	3	223837844	223893874	56030	Gain	DS
270	4	54630	87921	33291	Loss	DS
271	4	1553098	1612566	59468	Gain	DS
272	4	6387288	6503057	115769	Loss	Hu
273	4	10315665	10363608	47943	Gain	DS,SHH
274	4	13893053	13915305	22252	Gain	DS,Hu,SHH
275	4	14705734	14764558	58824	Gain	DS
276	4	15218589	15243102	24513	Gain	DS
277	4	16900806	16972400	71594	Gain	DS
278	4	17191022	17263651	72629	Gain	DS
279	4	17476481	17488907	12426	Gain	SHH
280	4	18388835	18432909	44074	Gain	DS
281	4	20530157	20534806	4649	Loss	DS
282	4	20574677	20625151	50474	Gain	DS
283	4	20688361	20732824	44463	Complex	SHH
284	4	23392816	23423351	30535	Gain	Hu
285	4	23845783	23876890	31107	Gain	DS
286	4	27243643	27292325	48682	Gain	DS
287	4	32199696	32508470	308774	Gain	DS
288	4	32804294	32933344	129050	Complex	DS,SHH
289	4	34842440	34870716	28276	Gain	DS
290	4	35144174	35194787	50613	Gain	DS
291	4	35671715	35692247	20532	Gain	DS
292	4	35759657	35777500	17843	Gain	DS
293	4	37371061	37380729	9668	Gain	DS
294	4	39139076	39145311	6235	Gain	DS
295	4	39546307	39604055	57748	Gain	DS
296	4	39656442	39695645	39203	Gain	DS
297	4	41741479	41783273	41794	Gain	DS
298	4	42171896	42194607	22711	Gain	DS
299	4	42422681	42469844	47163	Gain	DS
300	4	43481661	43538484	56823	Gain	DS
301	4	48727664	48750168	22504	Gain	DS
302	4	49281832	49315207	33375	Gain	SHH
303	4	53527337	53590203	62866	Gain	DS
304	4	55143416	55239944	96528	Gain	SHH
305	4	55600242	55644862	44620	Gain	DS
306	4	57130475	57150265	19790	Gain	DS
307	4	61233494	61245375	11881	Gain	DS
308	4	65691013	65707566	16553	Gain	DS,SHH
309	4	69207407	69273565	66158	Gain	DS
310	4	70522279	70524357	2078	Gain	DS
311	4	76891036	76910076	19040	Loss	DS
312	4	79513620	79541799	28179	Gain	DS
313	4	80899343	80966399	67056	Complex	DS
314	4	83005224	83254048	248824	Gain	DS,SHH
315	4	84268244	84293417	25173	Gain	DS
316	4	84544068	84663598	119530	Gain	DS
317	4	84873813	84887820	14007	Gain	DS
318	4	87474576	87551436	76860	Gain	SHH
319	4	89705350	89725856	20506	Gain	Hu
320	4	90090898	90113643	22745	Gain	Hu
321	4	94907984	94973553	65569	Gain	DS
322	4	97054366	97137891	83525	Gain	DS
323	4	105793836	105807580	13744	Loss	DS
324	4	106878433	106927403	48970	Loss	DS
325	4	107976349	108011637	35288	Gain	DS
326	4	108870146	108912415	42269	Loss	Hu
327	4	112229951	112285021	55070	Gain	DS,Hu
328	4	112304298	112646391	342093	Complex	DS,Hu,SHH
329	4	113868230	113900197	31967	Gain	SHH
330	4	114385982	114389897	3915	Gain	DS
331	4	114752989	114780437	27448	Gain	SHH
332	4	115305088	115459049	153961	Gain	DS,SHH
333	4	117788430	117811035	22605	Loss	DS
334	5	46922	148250	101328	Gain	Hu
335	5	3292657	3313606	20949	Gain	DS,Hu
336	5	8480483	8598696	118213	Loss	DS,Hu,SHH
337	5	8670307	8725706	55399	Loss	DS,Hu,SHH
338	5	9076655	9136251	59596	Loss	DS,Hu,SHH
339	5	10810376	10905903	95527	Loss	DS
340	5	11735875	11793513	57638	Gain	Hu
341	5	12465889	12488782	22893	Gain	DS,SHH
342	5	20899771	20907032	7261	Loss	SHH
343	5	22758405	22781056	22651	Gain	DS
344	5	24904327	24941766	37439	Gain	DS
345	5	29272650	29303871	31221	Gain	DS
346	5	33118474	33178022	59548	Gain	Hu
347	5	37146993	37186873	39880	Gain	DS
348	5	38371073	38406790	35717	Gain	SHH
349	5	39181048	39304515	123467	Loss	DS,SHH
350	5	41468716	41674534	205818	Gain	DS
351	5	46827395	46867588	40193	Gain	DS
352	5	49318555	49378689	60134	Complex	DS,Hu,SHH
353	5	49603493	49683029	79536	Complex	DS
354	5	49702285	49705613	3328	Loss	DS
355	5	49848456	49869753	21297	Gain	DS
356	5	51296695	51327446	30751	Gain	SHH
357	5	54802603	54838924	36321	Gain	DS
358	5	55917024	55921585	4561	Loss	DS
359	5	56380157	56400499	20342	Gain	DS
360	5	70410346	70452989	42643	Gain	Hu
361	5	71676280	71699265	22985	Gain	DS
362	5	74104693	74131082	26389	Gain	Hu
363	5	76731725	76776234	44509	Complex	DS
364	5	79267434	79342627	75193	Gain	DS
365	5	81255453	81291136	35683	Gain	DS
366	5	82741992	82789657	47665	Gain	DS
367	5	83145537	83236303	90766	Complex	DS,SHH
368	5	93930101	93949762	19661	Loss	DS
369	5	94300610	94337714	37104	Gain	DS
370	5	94836046	94859719	23673	Gain	DS
371	5	96063784	96101150	37366	Gain	SHH
372	5	99644745	99680412	35667	Gain	SHH
373	5	101713385	101843302	129917	Gain	Hu;SHH
374	5	103028825	103118199	89374	Gain	DS
375	5	103148575	103155080	6505	Loss	DS
376	5	106626274	106645342	19068	Gain	DS
377	6	4744255	4758443	14188	Gain	Hu
378	6	8361777	8403366	41589	Gain	DS
379	6	9671754	9760737	88983	Gain	DS
380	6	9876436	10086011	209575	Gain	DS,Hu
381	6	14305850	14361780	55930	Gain	DS
382	6	17912300	17963340	51040	Gain	DS
383	6	20668673	20680946	12273	Gain	DS
384	6	26112692	26186158	73466	Gain	DS
385	6	26698537	26755686	57149	Gain	DS
386	6	26817034	26853909	36875	Gain	DS
387	6	28071838	28123410	51572	Gain	DS
388	6	34513622	34517387	3765	Gain	DS
389	6	34634652	34800345	165693	Complex	DS
390	6	38367365	38408565	41200	Gain	DS
391	6	40627521	40660249	32728	Gain	DS
392	6	40949697	40995394	45697	Gain	DS,SHH
393	6	41468918	41490742	21824	Gain	DS
394	6	42855081	42978595	123514	Loss	SHH
395	6	47415062	47452673	37611	Gain	SHH
396	6	48145729	48154450	8721	Gain	DS
397	6	49178620	49227673	49053	Gain	DS
398	6	50397169	50404534	7365	Gain	DS
399	6	50497990	50528234	30244	Gain	DS
400	6	51437677	51492707	55030	Gain	SHH
401	6	51537952	51570264	32312	Gain	DS
402	6	51921566	52051458	129892	Gain	DS
403	6	52135825	52166163	30338	Gain	DS
404	6	53397642	53442238	44596	Gain	DS
405	6	54103775	54169021	65246	Gain	DS
406	6	54853923	55006391	152468	Gain	DS
407	6	58320024	58358326	38302	Gain	DS,SHH
408	6	62242112	62366779	124667	Gain	DS
409	6	62607178	62664139	56961	Gain	DS
410	6	63632414	63670302	37888	Gain	DS
411	6	64206014	64225542	19528	Loss	Hu
412	6	64424353	64473872	49519	Gain	DS
413	6	64532195	64665847	133652	Gain	DS
414	6	65243369	65267891	24522	Gain	DS
415	6	70995408	71030540	35132	Gain	DS
416	6	73144723	73199413	54690	Gain	DS
417	6	73748113	73786056	37943	Gain	SHH
418	6	73986787	74188783	201996	Gain	DS,Hu,SHH
419	6	75171550	75181549	9999	Gain	SHH
420	6	76329297	76359692	30395	Gain	SHH
421	6	78349540	78570870	221330	Gain	DS,SHH
422	6	78632929	78707374	74445	Gain	DS
423	6	79079575	79203790	124215	Gain	DS
424	6	79601311	79656498	55187	Gain	DS
425	6	79694975	79734282	39307	Gain	DS
426	6	80908169	80957831	49662	Gain	DS
427	6	81467173	81531021	63848	Gain	DS
428	6	82603450	82637065	33615	Gain	DS
429	6	86933523	87000574	67051	Gain	DS
430	6	90763425	90937284	173859	Gain	Hu
431	6	92140355	92163321	22966	Complex	DS
432	6	95148807	95158125	9318	Gain	DS
433	6	99858303	99913724	55421	Gain	DS
434	6	100742753	100764119	21366	Gain	DS
435	6	101469432	101490014	20582	Gain	SHH
436	6	102865708	102889568	23860	Loss	DS
437	7	2963788	2986363	22575	Loss	DS,SHH
438	7	4024014	4036924	12910	Gain	Hu
439	7	4903743	4908003	4260	Gain	SHH
440	7	6328359	6341508	13149	Loss	DS
441	7	11199925	11226562	26637	Gain	DS
442	7	21933361	22175667	242306	Complex	DS,Hu
443	7	22317697	22493349	175652	Complex	Hu
444	7	24541471	24608962	67491	Gain	DS
445	7	24675410	24704819	29409	Gain	DS
446	7	25148210	25172899	24689	Gain	DS,SHH
447	7	25831622	25863732	32110	Gain	DS
448	7	31651546	31713687	62141	Gain	DS
449	7	35640660	35734960	94300	Gain	DS,SHH
450	7	37573502	37592833	19331	Gain	DS
451	7	37955195	37991164	35969	Gain	DS
452	7	38444253	38499401	55148	Gain	DS
453	7	60435289	60455846	20557	Gain	DS
454	7	71235192	71265390	30198	Gain	DS
455	7	74625625	74633518	7893	Gain	DS
456	7	75095815	75106825	11010	Gain	DS
457	7	79756348	79759007	2659	Gain	SHH
458	7	88619456	88654459	35003	Gain	DS
459	7	88939166	88981848	42682	Gain	DS
460	7	91847048	91865174	18126	Gain	DS
461	7	96874172	96915326	41154	Loss	Hu
462	7	98623318	98669881	46563	Gain	Hu
463	8	784234	834767	50533	Complex	DS
464	8	2210282	2443855	233573	Gain	DS,SHH
465	8	3024237	3052719	28482	Gain	DS
466	8	4173944	4228624	54680	Gain	DS
467	8	6283647	6304211	20564	Gain	DS
468	8	14629030	14653048	24018	Gain	DS
469	8	24499473	24525075	25602	Complex	SHH
470	8	24643762	24662408	18646	Gain	DS
471	8	27442874	27502837	59963	Gain	SHH
472	8	35262622	35306964	44342	Gain	DS
473	8	36223172	36249244	26072	Gain	DS
474	8	41929826	41983343	53517	Gain	DS,SHH
475	8	42271179	42284567	13388	Gain	DS
476	8	43199585	43242976	43391	Gain	DS
477	8	44816115	44846832	30717	Gain	DS
478	8	50191364	50320896	129532	Complex	DS,SHH
479	8	54329570	54368724	39154	Gain	SHH
480	8	57455118	57560167	105049	Gain	Hu
481	8	60684208	60755487	71279	Gain	DS
482	8	65001122	65019226	18104	Complex	DS
483	8	65127139	65183249	56110	Gain	DS
484	8	71404255	71465088	60833	Gain	DS
485	8	72062500	72095673	33173	Gain	DS
486	8	73060809	73091643	30834	Gain	SHH
487	8	83577083	83601928	24845	Gain	Hu
488	8	86599720	86668107	68387	Gain	DS
489	9	2337798	2355582	17784	Gain	DS
490	9	3152728	3183173	30445	Gain	Hu
491	9	3687649	3756890	69241	Gain	DS
492	9	5475953	5535614	59661	Gain	DS
493	9	7322280	7326488	4208	Gain	DS
494	9	7387284	7454611	67327	Gain	DS
495	9	8123620	8136741	13121	Gain	DS
496	9	8687369	8707143	19774	Gain	DS
497	9	9265834	9331016	65182	Gain	DS
498	9	10766926	10822930	56004	Gain	DS
499	9	10996234	11017098	20864	Gain	DS
500	9	11268975	11282945	13970	Gain	SHH
501	9	12622759	12678238	55479	Gain	DS
502	9	26632327	26707264	74937	Gain	SHH
503	9	28707492	28717093	9601	Gain	DS
504	9	34582567	34592157	9590	Gain	DS
505	9	35402025	35434516	32491	Gain	DS
506	9	36191550	36210976	19426	Gain	DS
507	9	37740370	37772596	32226	Gain	DS
508	9	39044229	39056838	12609	Gain	DS
509	9	43042889	43096203	53314	Gain	DS
510	9	46756875	46763820	6945	Loss	Hu
511	9	50726006	50827079	101073	Gain	SHH
512	9	52143766	52246135	102369	Gain	DS,SHH
513	9	53517922	53545977	28055	Gain	Hu
514	9	56999565	57016289	16724	Gain	DS
515	9	62742557	62831636	89079	Gain	DS
516	9	63051604	63095061	43457	Gain	DS
517	9	63809079	63871004	61925	Gain	Hu;SHH
518	9	63912059	63963648	51589	Gain	DS
519	9	65482514	65497177	14663	Gain	DS
520	9	65596837	65641023	44186	Complex	SHH
521	9	66060077	66158953	98876	Gain	SHH
522	9	67813991	67843150	29159	Gain	DS
523	9	68573550	68601808	28258	Gain	DS,SHH
524	9	70724281	70746274	21993	Gain	DS
525	9	71244132	71287759	43627	Gain	SHH
526	9	73859818	73922648	62830	Gain	DS
527	9	83995996	84017541	21545	Gain	DS
528	9	85743872	85787468	43596	Gain	SHH
529	9	87704458	87791158	86700	Gain	DS
530	9	88944940	88970708	25768	Gain	SHH
531	9	90830602	90852930	22328	Gain	DS
532	9	91115469	91119393	3924	Gain	SHH
533	9	91341842	91392525	50683	Gain	SHH
534	9	92123437	92129347	5910	Complex	DS
535	9	92923329	92971268	47939	Complex	DS,SHH
536	10	5961075	6053425	92350	Gain	DS,SHH
537	10	6499961	6551530	51569	Gain	DS
538	10	7509229	7606720	97491	Gain	DS,SHH
539	10	7786490	7884154	97664	Gain	DS
540	10	8037485	8115725	78240	Gain	DS,Hu
541	10	13943083	13974192	31109	Gain	SHH
542	10	17480974	17530360	49386	Gain	DS
543	10	18215843	18218911	3068	Complex	DS
544	10	24414083	24537619	123536	Gain	SHH
545	10	25043149	25055095	11946	Gain	DS
546	10	36467603	36526839	59236	Gain	DS
547	10	36669591	36688313	18722	Complex	DS
548	10	38603734	38674216	70482	Gain	DS
549	10	38801116	38901297	100181	Gain	DS,SHH
550	10	39505569	39606342	100773	Complex	DS,Hu,SHH
551	10	39678283	39700479	22196	Gain	Hu
552	10	41129487	41182231	52744	Gain	DS
553	10	41196525	41220879	24354	Gain	DS
554	10	41301789	41360571	58782	Gain	DS
555	10	41418411	41501319	82908	Complex	DS
556	10	41606669	41739960	133291	Complex	DS,SHH
557	10	41864848	41910764	45916	Loss	DS
558	10	42302080	42328631	26551	Gain	DS
559	10	42988143	43014102	25959	Gain	DS
560	10	43383983	43418568	34585	Gain	SHH
561	10	43834196	43877923	43727	Gain	Hu
562	10	45039761	45083985	44224	Gain	DS
563	10	45095182	45232000	136818	Complex	DS
564	10	47979768	48002755	22987	Gain	SHH
565	10	49443787	49446895	3108	Gain	DS
566	10	50838254	50866387	28133	Gain	DS
567	10	51570444	51591083	20639	Gain	DS
568	10	54701936	54769358	67422	Gain	DS
569	10	55435562	55499197	63635	Complex	DS,SHH
570	10	57418317	57464882	46565	Gain	DS
571	10	57845253	57914414	69161	Gain	DS
572	10	58063414	58075606	12192	Gain	DS
573	10	58902550	58911299	8749	Gain	DS
574	10	59614040	59647667	33627	Loss	DS,SHH
575	10	59862428	59957262	94834	Gain	DS
576	10	60864914	60934226	69312	Complex	Hu
577	10	61359401	61391536	32135	Gain	DS
578	10	61823393	61879082	55689	Gain	DS
579	10	61976374	62050961	74587	Loss	SHH
580	10	62616385	62650930	34545	Gain	DS
581	10	62799471	62812111	12640	Gain	SHH
582	10	64130888	64227659	96771	Gain	SHH
583	10	64609864	64676242	66378	Gain	DS
584	10	65273953	65295508	21555	Gain	SHH
585	10	70159681	70220322	60641	Gain	Hu
586	10	70335245	71404451	1069206	Complex	DS,Hu,SHH
587	10	71623268	72247452	624184	Complex	DS,Hu,SHH
588	10	73503230	73514587	11357	Complex	DS
589	10	73978660	74001019	22359	Gain	DS
590	10	74536353	74558048	21695	Complex	DS,Hu
591	10	77716947	77726508	9561	Gain	DS
592	10	85824771	85945048	120277	Gain	DS
593	11	1135893	1192206	56313	Gain	DS
594	11	1477801	1556481	78680	Complex	DS,SHH
595	11	4032126	4072405	40279	Loss	DS,SHH
596	11	4140702	4181127	40425	Gain	DS
597	11	6536269	6558829	22560	Gain	SHH
598	11	8462341	8519605	57264	Loss	DS
599	11	8665423	8675995	10572	Loss	DS
600	11	9298021	9356766	58745	Gain	DS
601	11	11469124	11471102	1978	Gain	DS
602	11	23727123	23782655	55532	Complex	DS,SHH
603	11	24079925	24114673	34748	Gain	SHH
604	11	39318212	39375245	57033	Gain	DS
605	11	39886960	39892833	5873	Loss	DS
606	11	40375028	40389946	14918	Gain	DS
607	11	40882626	40918898	36272	Gain	DS
608	11	49590326	49709588	119262	Complex	DS,SHH
609	11	55772760	55812958	40198	Gain	DS
610	11	55841019	55845466	4447	Gain	SHH
611	11	59141470	59149737	8267	Gain	SHH
612	12	1048609	1120131	71522	Gain	SHH
613	12	5739930	5767704	27774	Gain	DS
614	12	9143855	9164744	20889	Gain	DS
615	12	9344879	9371468	26589	Gain	DS
616	12	12675882	12715276	39394	Gain	DS
617	12	13237918	13405887	167969	Gain	DS,Hu
618	12	13789399	13870170	80771	Gain	DS
619	12	14554408	14583587	29179	Gain	DS
620	12	14878854	14936749	57895	Gain	DS
621	12	15513572	15569129	55557	Gain	DS
622	12	16231068	16295507	64439	Complex	Hu
623	12	16584962	16605647	20685	Complex	DS,Hu
624	12	17950553	17976634	26081	Gain	DS
625	12	19796087	19821926	25839	Gain	DS
626	12	20502053	20525296	23243	Gain	DS
627	12	22557861	22579908	22047	Gain	DS,Hu
628	12	28980095	29007198	27103	Complex	DS
629	12	32133139	32149999	16860	Gain	SHH
630	12	36847011	36905215	58204	Gain	DS
631	12	51181012	51188044	7032	Gain	DS
632	12	52232155	52404182	172027	Gain	DS,SHH
633	12	52585395	52613008	27613	Loss	DS,Hu
634	12	55311321	55386534	75213	Gain	DS
635	12	55444501	55473821	29320	Gain	DS
636	12	57234729	57255561	20832	Gain	DS,SHH
637	12	73939426	74010267	70841	Gain	DS
638	12	74646376	74668451	22075	Gain	DS
639	12	76175760	76218885	43125	Gain	DS
640	13	2200616	2212778	12162	Gain	DS
641	13	7310009	7334936	24927	Gain	DS
642	13	10207225	10243879	36654	Gain	SHH
643	13	16559137	16570588	11451	Gain	DS
644	13	16649596	16749464	99868	Gain	DS
645	13	18888666	18907096	18430	Gain	DS
646	13	19039831	19082659	42828	Gain	DS
647	13	20241815	20350443	108628	Gain	DS
648	13	23767286	23785339	18053	Gain	DS
649	13	26799770	26820149	20379	Gain	DS
650	13	30427600	30450208	22608	Gain	Hu
651	13	34112883	34128559	15676	Gain	Hu
652	13	34760628	34818030	57402	Gain	DS,SHH
653	13	45490240	45491966	1726	Gain	DS
654	13	47320694	47328045	7351	Loss	SHH
655	13	49330252	49446254	116002	Complex	DS
656	13	50669936	50679210	9274	Gain	DS
657	13	52693298	52703573	10275	Complex	DS
658	13	52751738	52768182	16444	Loss	DS,SHH
659	13	52799349	52849931	50582	Gain	SHH
660	13	61964460	62061522	97062	Gain	DS
661	13	64642837	64659821	16984	Gain	DS
662	13	73707267	73721847	14580	Loss	DS,Hu,SHH
663	14	2592883	2638569	45686	Loss	DS
664	14	4741369	4746282	4913	Gain	DS
665	14	12837860	12860977	23117	Gain	DS,SHH
666	14	28829738	28837030	7292	Loss	DS
667	14	29512657	29579701	67044	Gain	DS
668	14	30315890	30333235	17345	Gain	DS
669	14	32913143	32940200	27057	Gain	DS
670	14	38058121	38115209	57088	Loss	SHH
671	14	42154036	42207956	53920	Gain	SHH
672	14	54302429	54337093	34664	Loss	DS
673	14	56464385	56472264	7879	Loss	DS
674	14	57257158	57421780	164622	Gain	SHH
675	14	57837127	57910078	72951	Gain	DS
676	14	57928549	57987708	59159	Gain	DS
677	14	58402630	58449682	47052	Gain	DS,SHH
678	14	58585275	58738537	153262	Complex	DS,Hu,SHH
679	14	59363246	59375560	12314	Complex	DS
680	14	59868493	60031075	162582	Gain	DS,Hu,SHH
681	14	60171802	60259936	88134	Gain	DS
682	14	60882941	60925409	42468	Gain	DS
683	15	1493308	1524713	31405	Gain	DS
684	15	1643794	1662767	18973	Gain	Hu
685	15	2670460	2787195	116735	Gain	DS
686	15	3270299	3285087	14788	Gain	DS
687	15	6445688	6485827	40139	Gain	DS
688	15	7984803	7990097	5294	Loss	DS,SHH
689	15	8506387	8524752	18365	Gain	DS
690	15	9046843	9098912	52069	Gain	SHH
691	15	9336673	9419212	82539	Gain	DS
692	15	10216266	10356081	139815	Gain	DS
693	15	10702605	10802424	99819	Gain	DS
694	15	10979941	11023575	43634	Gain	DS
695	15	11071648	11128406	56758	Gain	Hu
696	15	15939401	15955876	16475	Loss	SHH
697	15	23607200	23632934	25734	Gain	DS
698	15	38606349	38624681	18332	Gain	DS
699	15	38810588	38826306	15718	Loss	DS
700	15	45571238	45794462	223224	Gain	DS,Hu,SHH
701	15	46444204	46453186	8982	Gain	DS
702	15	46783601	46815341	31740	Gain	DS
703	15	47118759	47155164	36405	Gain	DS
704	15	47797237	47805944	8707	Loss	DS
705	15	55023417	55056020	32603	Gain	DS
706	15	55301490	55321296	19806	Gain	DS
707	15	55946956	55965086	18130	Gain	DS
708	15	56860638	56943138	82500	Gain	DS
709	15	57020406	57051719	31313	Gain	DS
710	15	62156199	62174035	17836	Gain	DS
711	15	65576073	65599303	23230	Gain	DS
712	15	65816350	65854066	37716	Gain	DS
713	15	67859879	67909370	49491	Gain	DS
714	15	71960444	71965495	5051	Gain	DS
715	15	76163461	76613325	449864	Complex	DS,SHH
716	15	76842761	76983365	140604	Gain	DS
717	15	77125531	77267298	141767	Loss	SHH
718	16	852086	888601	36515	Gain	Hu;SHH
719	16	2867912	2936580	68668	Gain	DS
720	16	10023034	10075064	52030	Gain	DS
721	16	19104584	19189347	84763	Complex	DS,SHH
722	16	22285339	22305684	20345	Gain	SHH
723	16	22711419	22760782	49363	Gain	DS
724	16	24570545	24602777	32232	Gain	Hu
725	16	25861474	25906472	44998	Gain	DS
726	16	28767927	28769052	1125	Loss	Hu
727	16	29253722	29304356	50634	Gain	DS
728	16	29404985	29415369	10384	Gain	DS
729	16	32449110	32472043	22933	Gain	DS
730	16	32496521	32569758	73237	Gain	DS
731	16	33287295	33308273	20978	Gain	DS
732	16	40718809	40789015	70206	Gain	DS
733	16	42572145	42763057	190912	Complex	Hu
734	16	45016989	45044422	27433	Gain	DS
735	16	46851309	47002471	151162	Gain	DS
736	16	47334582	47367408	32826	Gain	DS
737	16	47678372	47742734	64362	Gain	DS
738	16	48162978	48201179	38201	Gain	SHH
739	16	49343051	49373549	30498	Gain	DS
740	16	49721882	49782415	60533	Gain	DS
741	16	52264705	52307705	43000	Gain	DS
742	16	53166234	53180588	14354	Gain	DS
743	16	55037075	55120121	83046	Gain	DS
744	16	56471048	56473599	2551	Loss	Hu
745	16	63448957	63452518	3561	Gain	SHH
746	16	63611123	63653473	42350	Complex	Hu
747	16	64542372	64647583	105211	Complex	DS,Hu,SHH
748	16	67249353	67277600	28247	Gain	Hu
749	16	67365129	67367452	2323	Loss	DS
750	17	17749	297418	279669	Gain	Hu
751	17	758723	876453	117730	Gain	DS,SHH
752	17	1059128	1176202	117074	Gain	Hu
753	17	4582688	4595690	13002	Gain	DS
754	17	5147115	5173182	26067	Gain	SHH
755	17	5730686	5776202	45516	Gain	DS
756	17	8227066	8274633	47567	Gain	DS
757	17	8881490	8923450	41960	Gain	DS
758	17	20058226	20122897	64671	Gain	DS
759	17	20948043	20994976	46933	Gain	DS
760	17	21700083	21763448	63365	Gain	DS
761	17	25539295	25565636	26341	Gain	DS
762	17	26752978	26834440	81462	Gain	DS
763	17	27441803	27507102	65299	Gain	DS
764	17	28857957	28885081	27124	Gain	DS,SHH
765	17	29402841	29516518	113677	Gain	DS
766	17	30674077	30690071	15994	Gain	DS
767	17	31789068	31821372	32304	Gain	Hu
768	17	32671850	32695375	23525	Gain	DS
769	17	35310794	35364260	53466	Gain	SHH
770	17	35562900	35597107	34207	Gain	DS
771	17	36180587	36434360	253773	Gain	DS
772	17	36798121	36829703	31582	Gain	DS
773	17	37033253	37102080	68827	Gain	DS
774	17	37170454	37209836	39382	Gain	DS,SHH
775	17	37249087	37252292	3205	Gain	DS
776	17	37581005	37608172	27167	Gain	DS
777	17	38137745	38252874	115129	Gain	DS,Hu
778	17	38843740	38904493	60753	Gain	DS,SHH
779	17	40127844	40176868	49024	Gain	DS
780	17	40400960	40435150	34190	Gain	DS
781	17	41021010	41029791	8781	Gain	SHH
782	17	43757035	43759326	2291	Gain	DS
783	17	60723328	60751570	28242	Gain	SHH
784	17	68107446	68150443	42997	Gain	DS
785	17	69102382	69444451	342069	Gain	DS,SHH
786	17	71756496	71899667	143171	Complex	DS
787	17	72052152	72154298	102146	Complex	DS
788	18	2157994	2190163	32169	Gain	DS
789	18	10354002	10364678	10676	Gain	DS
790	18	10789822	10798929	9107	Gain	DS
791	18	11036293	11060854	24561	Gain	DS
792	18	11165937	11211709	45772	Gain	DS
793	18	16945208	16963447	18239	Gain	DS
794	18	27670796	27688537	17741	Gain	Hu
795	18	37441539	37495130	53591	Gain	DS
796	18	37821324	37889739	68415	Complex	DS
797	18	38144391	38232698	88307	Gain	SHH
798	18	39811821	39841993	30172	Gain	DS
799	18	42045593	42065299	19706	Gain	DS
800	18	42344707	42396366	51659	Gain	DS
801	18	46168222	46228462	60240	Gain	SHH
802	18	49344965	49405244	60279	Gain	DS
803	18	49543314	49619603	76289	Complex	DS,SHH
804	18	49773704	49869555	95851	Gain	DS
805	18	50399243	50451220	51977	Gain	SHH
806	18	50601101	50667321	66220	Gain	DS
807	18	51640777	51690629	49852	Complex	Hu;SHH
808	18	56401674	56406083	4409	Gain	DS
809	18	59616497	59656269	39772	Gain	DS
810	18	63707987	63716863	8876	Gain	DS
811	19	4970215	4982508	12293	Gain	DS
812	19	8038868	8047305	8437	Gain	DS
813	19	8840574	8862180	21606	Loss	Hu
814	19	14698143	14710638	12495	Gain	SHH
815	19	17513659	17537890	24231	Gain	DS
816	19	18219063	18274914	55851	Loss	Hu
817	19	19040927	19048405	7478	Gain	DS
818	19	24625180	24637892	12712	Loss	DS,SHH
819	19	42439280	42509839	70559	Gain	DS
820	19	58586549	58590713	4164	Loss	SHH
821	19	59880336	60104662	224326	Gain	DS
822	19	60293210	60309504	16294	Gain	DS
823	20	169143	239301	70158	Gain	SHH
824	20	987964	1005753	17789	Loss	Hu
825	20	1913312	1941224	27912	Gain	DS,SHH
826	20	4977894	4996220	18326	Gain	DS
827	20	5509822	5557264	47442	Gain	DS
828	20	6406486	6408939	2453	Loss	DS
829	20	14013746	14054625	40879	Gain	Hu;SHH
830	20	18580767	18662328	81561	Gain	DS
831	20	21531569	21577629	46060	Complex	SHH
832	20	25356601	25483741	127140	Complex	DS,Hu,SHH
833	20	25629671	25764001	134330	Complex	DS,Hu
834	20	25871541	25976471	104930	Complex	DS,Hu
835	20	26959751	27056465	96714	Complex	DS,Hu,SHH
836	20	27696058	27846808	150750	Complex	DS,Hu
837	20	27996955	27999784	2829	Gain	DS
838	20	28130621	28155812	25191	Complex	DS,SHH
839	20	28377300	28523059	145759	Complex	DS,Hu
840	20	29593597	29640603	47006	Loss	DS
841	20	30638320	30736831	98511	Loss	DS
842	20	34309482	34336266	26784	Gain	DS
843	20	35271744	35281753	10009	Gain	DS
844	20	43828492	43879764	51272	Gain	DS
845	20	46302741	46340231	37490	Gain	DS
846	20	48483005	48501028	18023	Loss	DS
847	20	50424219	50619563	195344	Complex	DS,Hu
848	21	2783633	2839700	56067	Gain	DS
849	21	3183147	3257141	73994	Gain	DS
850	21	6763194	6768357	5163	Gain	DS
851	21	7052172	7092020	39848	Loss	Hu;SHH
852	21	9609293	9659673	50380	Gain	Hu
853	21	10054798	10072325	17527	Gain	DS
854	21	12169786	12192336	22550	Gain	DS
855	21	14607783	14611106	3323	Gain	DS
856	21	18734349	18756792	22443	Gain	DS
857	21	18777706	18816762	39056	Gain	DS
858	21	19281872	19292169	10297	Loss	SHH
859	21	19310797	19333804	23007	Gain	DS
860	21	20744822	20782808	37986	Gain	SHH
861	21	21071019	21088062	17043	Gain	DS
862	21	32152887	32181033	28146	Gain	DS
863	21	37355020	37405347	50327	Gain	DS
864	21	39988383	40041927	53544	Gain	DS,Hu,SHH
865	21	43025276	43131458	106182	Complex	DS
866	21	49992388	50055911	63523	Gain	DS
867	22	1011789	1059373	47584	Gain	DS
868	22	2503213	2575132	71919	Gain	DS
869	22	4398238	4457667	59429	Gain	Hu
870	22	4965292	4991052	25760	Gain	SHH
871	22	5745348	5781319	35971	Gain	DS
872	22	24611486	24645377	33891	Gain	DS
873	22	28322514	28344908	22394	Gain	DS
874	22	28470306	28505035	34729	Gain	DS
875	23	6384998	6396969	11971	Gain	DS
876	23	8743272	8767737	24465	Gain	Hu
877	23	9054034	9065253	11219	Gain	SHH
878	23	10355178	10394582	39404	Gain	DS
879	23	12930930	13025538	94608	Gain	DS
880	23	15256728	15283619	26891	Gain	DS
881	23	15339446	15352306	12860	Gain	DS
882	23	16090222	16150757	60535	Gain	DS
883	23	19061617	19159589	97972	Gain	DS
884	23	24295211	24341636	46425	Gain	DS
885	23	27129772	27189037	59265	Gain	DS
886	23	27504444	27565246	60802	Gain	Hu
887	23	54690470	54713595	23125	Gain	DS
888	23	59036453	59050903	14450	Gain	SHH
889	23	62116521	62139035	22514	Gain	SHH
890	24	6875430	6907876	32446	Complex	DS
891	24	10609666	10618051	8385	Loss	SHH
892	24	28554481	28555581	1100	Gain	SHH
893	24	39314538	39369481	54943	Gain	DS
894	24	41428609	41533988	105379	Complex	DS
895	25	1372955	1377631	4676	Loss	DS,SHH
896	25	2187113	2210069	22956	Loss	DS,Hu
897	25	2250696	2459032	208336	Loss	DS,Hu
898	25	5199417	5232122	32705	Complex	Hu
899	25	11845666	11897663	51997	Gain	SHH
900	25	14623080	14672133	49053	Gain	DS
901	25	20273400	20275616	2216	Loss	DS
902	25	20397369	20445870	48501	Gain	DS
903	25	20528085	20548635	20550	Gain	Hu
904	25	21926052	21994100	68048	Gain	Hu
905	25	22977951	22982727	4776	Loss	DS
906	25	23507472	23526842	19370	Gain	SHH
907	25	28699165	28700237	1072	Gain	DS
908	25	33630510	33647190	16680	Gain	SHH
909	25	34424103	34456387	32284	Gain	DS
910	25	35129751	35151584	21833	Complex	DS,Hu,SHH
911	25	36787107	36820630	33523	Gain	SHH
912	26	9399461	9455772	56311	Gain	DS
913	26	9529085	9625422	96337	Gain	DS
914	26	20837642	20897338	59696	Gain	SHH
915	26	29639247	29649033	9786	Loss	Hu
916	26	30085660	30127483	41823	Gain	SHH
917	26	33659034	33694375	35341	Gain	DS
918	26	33927110	33938682	11572	Loss	Hu;SHH
919	26	40349257	40523046	173789	Complex	DS

## Sheet: S2. gene overlapped with CNVR
Ensemble ID	type	Gene name
ENSOARG00000019500	protein_coding	AAMP
ENSOARG00000020006	protein_coding	ABCD2
ENSOARG00000012924	protein_coding	ABHD17A
ENSOARG00000018708	protein_coding	ADAM23
ENSOARG00000005826	protein_coding	ADAP1
ENSOARG00000012103	protein_coding	ADGRB3
ENSOARG00000020567	protein_coding	AGFG1
ENSOARG00000008198	protein_coding	AGMO
ENSOARG00000004773	protein_coding	AGPAT4
ENSOARG00000006557	protein_coding	AKAP6
ENSOARG00000007278	protein_coding	ANGPTL5
ENSOARG00000006151	protein_coding	ANKFN1
ENSOARG00000011906	protein_coding	ANKRD13C
ENSOARG00000015246	protein_coding	ANKRD44
ENSOARG00000014095	protein_coding	ANO3
ENSOARG00000004068	protein_coding	AP1B1
ENSOARG00000003643	protein_coding	ARFIP1
ENSOARG00000001949	protein_coding	ARHGAP26
ENSOARG00000012800	protein_coding	ASB17
ENSOARG00000011627	protein_coding	ASCC3
ENSOARG00000015475	protein_coding	ATG10
ENSOARG00000012688	protein_coding	ATP8B3
ENSOARG00000014571	protein_coding	BBOX1
ENSOARG00000005347	protein_coding	BDP1
ENSOARG00000011280	protein_coding	BEST2
ENSOARG00000010120	protein_coding	BRINP3
ENSOARG00000013074	protein_coding	BTBD2
ENSOARG00000013848	protein_coding	C14orf132
ENSOARG00000017203	protein_coding	C2CD6
ENSOARG00000011949	protein_coding	C3orf67
ENSOARG00000008985	protein_coding	C6
ENSOARG00000012007	protein_coding	CA11
ENSOARG00000012206	protein_coding	CA5A
ENSOARG00000016962	protein_coding	CADM2
ENSOARG00000016547	protein_coding	CALCRL
ENSOARG00000010710	protein_coding	CALN1
ENSOARG00000017826	protein_coding	CAMKK1
ENSOARG00000013178	protein_coding	CCDC126
ENSOARG00000017181	protein_coding	CCDC158
ENSOARG00000005904	protein_coding	CCDC178
ENSOARG00000002400	protein_coding	CCDC88A
ENSOARG00000018190	protein_coding	CDC14A
ENSOARG00000005056	protein_coding	CDH19
ENSOARG00000001745	protein_coding	CDH8
ENSOARG00000014560	protein_coding	CENPJ
ENSOARG00000007051	protein_coding	CEP126
ENSOARG00000002847	protein_coding	CEP128
ENSOARG00000006697	protein_coding	CEP170
ENSOARG00000017771	protein_coding	CNOT6L
ENSOARG00000007969	protein_coding	CNTN5
ENSOARG00000005528	protein_coding	CNTRL
ENSOARG00000014362	protein_coding	COP1
ENSOARG00000019210	protein_coding	CPS1
ENSOARG00000012173	protein_coding	CREG1
ENSOARG00000011267	protein_coding	CSMD3
ENSOARG00000013036	protein_coding	CSNK1G2
ENSOARG00000020384	protein_coding	CTNNA2
ENSOARG00000004731	protein_coding	CTNNA3
ENSOARG00000009955	protein_coding	CUBN
ENSOARG00000008074	protein_coding	CUL4A
ENSOARG00000008224	protein_coding	DAB1
ENSOARG00000013264	protein_coding	DBF4
ENSOARG00000011967	protein_coding	DBP
ENSOARG00000012425	protein_coding	DCAF6
ENSOARG00000014319	protein_coding	DDAH1
ENSOARG00000015345	protein_coding	DENND1B
ENSOARG00000018063	protein_coding	DGCR8
ENSOARG00000015309	protein_coding	DIS3
ENSOARG00000014437	protein_coding	DMRTA1
ENSOARG00000004168	protein_coding	DPY19L3
ENSOARG00000017549	protein_coding	DPYD
ENSOARG00000016257	protein_coding	DQA
ENSOARG00000007699	protein_coding	DTX1
ENSOARG00000015724	protein_coding	EDIL3
ENSOARG00000015792	protein_coding	EHBP1L1
ENSOARG00000008710	protein_coding	EIF4G3
ENSOARG00000007449	protein_coding	ENOX1
ENSOARG00000001271	protein_coding	ENTPD8
ENSOARG00000017153	protein_coding	EPHA3
ENSOARG00000006407	protein_coding	EPHA5
ENSOARG00000019232	protein_coding	ERBB4
ENSOARG00000012564	protein_coding	ERC1
ENSOARG00000014845	protein_coding	ESCO2
ENSOARG00000017154	protein_coding	ESS2
ENSOARG00000001442	protein_coding	EVL
ENSOARG00000003642	protein_coding	EWSR1
ENSOARG00000001401	protein_coding	EXD3
ENSOARG00000007822	protein_coding	F10
ENSOARG00000004305	protein_coding	FAF1
ENSOARG00000011336	protein_coding	FAM135A
ENSOARG00000015693	protein_coding	FAM13B
ENSOARG00000001250	protein_coding	FAM166A
ENSOARG00000011909	protein_coding	FAM83E
ENSOARG00000015618	protein_coding	FAM89B
ENSOARG00000007397	protein_coding	FAR1
ENSOARG00000010799	protein_coding	FBXL20
ENSOARG00000008868	protein_coding	FBXO4
ENSOARG00000004146	protein_coding	FBXW7
ENSOARG00000011977	protein_coding	FBXW9
ENSOARG00000006828	protein_coding	FCRL5
ENSOARG00000010185	protein_coding	FIG4
ENSOARG00000013934	protein_coding	FREM1
ENSOARG00000001443	protein_coding	FSTL5
ENSOARG00000021160	protein_coding	FUT8
ENSOARG00000016622	protein_coding	FZD6
ENSOARG00000013743	protein_coding	GABRB2
ENSOARG00000015357	protein_coding	GABRG1
ENSOARG00000004695	protein_coding	GALNTL5
ENSOARG00000008017	protein_coding	GARS
ENSOARG00000003765	protein_coding	GAS2L1
ENSOARG00000007623	protein_coding	GCSAML
ENSOARG00000011392	protein_coding	GET3
ENSOARG00000019513	protein_coding	GRAMD1C
ENSOARG00000018452	protein_coding	GRAMD2B
ENSOARG00000002844	protein_coding	GRIA4
ENSOARG00000011501	protein_coding	GRIK2
ENSOARG00000007668	protein_coding	GRM7
ENSOARG00000019835	protein_coding	GSK3B
ENSOARG00000010375	protein_coding	GUCY1A2
ENSOARG00000019780	protein_coding	HDAC10
ENSOARG00000009641	protein_coding	HDAC9
ENSOARG00000017375	protein_coding	HIPK3
ENSOARG00000017323	protein_coding	HIRA
ENSOARG00000020063	protein_coding	HIST1H1D
ENSOARG00000000984	protein_coding	HIST1H2BD
ENSOARG00000006418	protein_coding	HMGCLL1
ENSOARG00000010967	protein_coding	HOOK2
ENSOARG00000019953	protein_coding	HTR1B
ENSOARG00000020462	protein_coding	IL1RAP
ENSOARG00000014693	protein_coding	INCENP
ENSOARG00000009403	protein_coding	INPP5J
ENSOARG00000010887	protein_coding	INVS
ENSOARG00000019119	protein_coding	IQCA1
ENSOARG00000007003	protein_coding	IQCM
ENSOARG00000019678	protein_coding	IRAK4
ENSOARG00000009086	protein_coding	ITLN
ENSOARG00000009169	protein_coding	ITLN2
ENSOARG00000019909	protein_coding	ITPR2
ENSOARG00000014717	protein_coding	JCAD
ENSOARG00000010854	protein_coding	JUNB
ENSOARG00000020214	protein_coding	KALRN
ENSOARG00000003086	protein_coding	KCNK10
ENSOARG00000016134	protein_coding	KCNK7
ENSOARG00000005603	protein_coding	KHDRBS2
ENSOARG00000015211	protein_coding	KIF18A
ENSOARG00000015513	protein_coding	KLF12
ENSOARG00000016002	protein_coding	KLHL2
ENSOARG00000008215	protein_coding	LAMP1
ENSOARG00000015300	protein_coding	LARP1B
ENSOARG00000007047	protein_coding	LCA5
ENSOARG00000017425	protein_coding	LETMD1
ENSOARG00000008960	protein_coding	LRFN5
ENSOARG00000019791	protein_coding	LRIG2
ENSOARG00000020300	protein_coding	LRRTM4
ENSOARG00000019641	protein_coding	LSAMP
ENSOARG00000015227	protein_coding	LTBP3
ENSOARG00000016243	protein_coding	MAP3K11
ENSOARG00000019799	protein_coding	MAPK12
ENSOARG00000000939	protein_coding	MAVS
ENSOARG00000007594	protein_coding	MCF2L
ENSOARG00000007254	protein_coding	MCU
ENSOARG00000002344	protein_coding	MECR
ENSOARG00000015410	protein_coding	METTL15
ENSOARG00000015603	protein_coding	MFSD8
ENSOARG00000006792	protein_coding	MLIP
ENSOARG00000018398	protein_coding	MMRN1
ENSOARG00000016686	protein_coding	MOG
ENSOARG00000004366	protein_coding	MON2
ENSOARG00000008727	protein_coding	MORC2
ENSOARG00000014271	protein_coding	MOXD1
ENSOARG00000016577	protein_coding	MRPL17
ENSOARG00000017561	protein_coding	MRPL40
ENSOARG00000012636	protein_coding	MVB12B
ENSOARG00000008815	protein_coding	NAA35
ENSOARG00000020722	protein_coding	NAALADL2
ENSOARG00000015555	protein_coding	NCAM2
ENSOARG00000017750	protein_coding	NCBP3
ENSOARG00000011536	protein_coding	NCKAP5
ENSOARG00000003779	protein_coding	NCOA2
ENSOARG00000008659	protein_coding	NEB
ENSOARG00000003525	protein_coding	NKTR
ENSOARG00000001297	protein_coding	NOXA1
ENSOARG00000004526	protein_coding	NR1D2
ENSOARG00000007707	protein_coding	NRCAM
ENSOARG00000014426	protein_coding	NUDCD1
ENSOARG00000013762	protein_coding	OPRK1
ENSOARG00000017032	protein_coding	OR2I1P
ENSOARG00000008486	protein_coding	OR4C12
ENSOARG00000019819	protein_coding	OR4K13
ENSOARG00000014167	protein_coding	OR4K14
ENSOARG00000014154	protein_coding	OR4Q2
ENSOARG00000018932	protein_coding	OR56A3
ENSOARG00000012468	protein_coding	OR5AR1
ENSOARG00000012347	protein_coding	OR5M11
ENSOARG00000018202	protein_coding	OR6C76
ENSOARG00000011900	protein_coding	OR8K1
ENSOARG00000009823	protein_coding	ORC4
ENSOARG00000008604	protein_coding	OSBP2
ENSOARG00000015316	protein_coding	OXR1
ENSOARG00000009960	protein_coding	PAK5
ENSOARG00000018381	protein_coding	PARD3B
ENSOARG00000013216	protein_coding	PCDH15
ENSOARG00000018746	protein_coding	PCDHA11
ENSOARG00000018726	protein_coding	PCDHA5
ENSOARG00000018844	protein_coding	PCDHB14
ENSOARG00000018819	protein_coding	PCDHB6
ENSOARG00000018836	protein_coding	PCDHB7
ENSOARG00000007949	protein_coding	PCID2
ENSOARG00000016652	protein_coding	PCNX3
ENSOARG00000001889	protein_coding	PDCL2
ENSOARG00000015104	protein_coding	PHF20
ENSOARG00000015416	protein_coding	PIBF1
ENSOARG00000002350	protein_coding	PLAC8L1
ENSOARG00000014951	protein_coding	PLAG1
ENSOARG00000005685	protein_coding	PLOD2
ENSOARG00000019806	protein_coding	PLXNB2
ENSOARG00000019505	protein_coding	PNKD
ENSOARG00000010041	protein_coding	POSTN
ENSOARG00000015473	protein_coding	PRDM5
ENSOARG00000010800	protein_coding	PRDX2
ENSOARG00000017273	protein_coding	PROS1
ENSOARG00000012513	protein_coding	PSMD3
ENSOARG00000014163	protein_coding	PSPC1
ENSOARG00000005498	protein_coding	RAB14
ENSOARG00000016046	protein_coding	RAB2A
ENSOARG00000007445	protein_coding	RAD18
ENSOARG00000003427	protein_coding	RANBP17
ENSOARG00000016347	protein_coding	RAP1GDS1
ENSOARG00000002742	protein_coding	RAP2A
ENSOARG00000003918	protein_coding	RASL10A
ENSOARG00000008046	protein_coding	RDH16
ENSOARG00000012844	protein_coding	REXO1
ENSOARG00000010378	protein_coding	RFXAP
ENSOARG00000008930	protein_coding	RIF1
ENSOARG00000018138	protein_coding	RIOK2
ENSOARG00000018719	protein_coding	RNPC3
ENSOARG00000015898	protein_coding	ROCK2
ENSOARG00000012659	protein_coding	RORB
ENSOARG00000011932	protein_coding	RPL18
ENSOARG00000001428	protein_coding	RPL28
ENSOARG00000018783	protein_coding	RPP40
ENSOARG00000008044	protein_coding	RPRM
ENSOARG00000018094	protein_coding	RSBN1L
ENSOARG00000004733	protein_coding	RXFP1
ENSOARG00000019941	protein_coding	RYR3
ENSOARG00000018615	protein_coding	SAMD9
ENSOARG00000012981	protein_coding	SCAMP4
ENSOARG00000007578	protein_coding	SCIN
ENSOARG00000014886	protein_coding	SCYL1
ENSOARG00000008058	protein_coding	SDR9C7
ENSOARG00000014361	protein_coding	SEMA5A
ENSOARG00000006569	protein_coding	SENP6
ENSOARG00000018358	protein_coding	SENP7
ENSOARG00000004927	protein_coding	SEPTIN7
ENSOARG00000017191	protein_coding	SIPA1
ENSOARG00000009949	protein_coding	SKAP2
ENSOARG00000000430	protein_coding	SLC13A1
ENSOARG00000017246	protein_coding	SLC25A1
ENSOARG00000006025	protein_coding	SLC26A4
ENSOARG00000009573	protein_coding	SLC26A7
ENSOARG00000019998	protein_coding	SLC2A13
ENSOARG00000016898	protein_coding	SLC41A2
ENSOARG00000009091	protein_coding	SMTN
ENSOARG00000008134	protein_coding	SORCS3
ENSOARG00000011960	protein_coding	SPHK2
ENSOARG00000000329	protein_coding	SRFBP1
ENSOARG00000011887	protein_coding	SRSF11
ENSOARG00000007863	protein_coding	STAG1
ENSOARG00000017040	protein_coding	STBD1
ENSOARG00000016551	protein_coding	STPG2
ENSOARG00000002348	protein_coding	STXBP5
ENSOARG00000017542	protein_coding	STYX
ENSOARG00000008171	protein_coding	SUCLA2
ENSOARG00000017505	protein_coding	SUGCT
ENSOARG00000010300	protein_coding	SUPT3H
ENSOARG00000015027	protein_coding	SYT1
ENSOARG00000018015	protein_coding	TANGO2
ENSOARG00000015582	protein_coding	TBC1D4
ENSOARG00000003359	protein_coding	TBK1
ENSOARG00000006132	protein_coding	TECRL
ENSOARG00000004444	protein_coding	THRB
ENSOARG00000016530	protein_coding	TJP1
ENSOARG00000019527	protein_coding	TMBIM1
ENSOARG00000015158	protein_coding	TMED4
ENSOARG00000019645	protein_coding	TMEM117
ENSOARG00000002128	protein_coding	TMEM168
ENSOARG00000015962	protein_coding	TMEM192
ENSOARG00000018924	protein_coding	TMEM232
ENSOARG00000008252	protein_coding	TMEM60
ENSOARG00000011717	protein_coding	TNPO2
ENSOARG00000020478	protein_coding	TP63
ENSOARG00000019461	protein_coding	TRAV41
ENSOARG00000019448	protein_coding	TRDC
ENSOARG00000019449	protein_coding	TRDV2
ENSOARG00000011936	protein_coding	TRDV3
ENSOARG00000015605	protein_coding	TRIM26
ENSOARG00000009003	protein_coding	TRIQK
ENSOARG00000009964	protein_coding	TRPC4
ENSOARG00000019756	protein_coding	TUBGCP6
ENSOARG00000019661	protein_coding	TWF1
ENSOARG00000017885	protein_coding	TXNRD2
ENSOARG00000001369	protein_coding	UBE2S
ENSOARG00000002804	protein_coding	UBR3
ENSOARG00000017617	protein_coding	UFD1
ENSOARG00000010714	protein_coding	USH2A
ENSOARG00000020221	protein_coding	USP34
ENSOARG00000002548	protein_coding	UST
ENSOARG00000010723	protein_coding	WDR19
ENSOARG00000012229	protein_coding	WDR83
ENSOARG00000012280	protein_coding	WDR83OS
ENSOARG00000007916	protein_coding	WWOX
ENSOARG00000003504	protein_coding	XPOT
ENSOARG00000015762	protein_coding	YME1L1
ENSOARG00000016581	protein_coding	ZFP57
ENSOARG00000008528	protein_coding	ZNF140
ENSOARG00000014764	protein_coding	ZNF175
ENSOARG00000004147	protein_coding	ZNF507
ENSOARG00000015561	protein_coding	ZNRD2
ENSOARG00000013084	protein_coding	ZWINT
ENSOARG00000025170	protein_coding
ENSOARG00000015500	protein_coding
ENSOARG00000012102	protein_coding
ENSOARG00000007902	protein_coding
ENSOARG00000004875	protein_coding
ENSOARG00000018733	protein_coding
ENSOARG00000016692	protein_coding
ENSOARG00000015587	protein_coding
ENSOARG00000016701	protein_coding
ENSOARG00000006381	protein_coding
ENSOARG00000006469	protein_coding
ENSOARG00000006299	protein_coding
ENSOARG00000008911	protein_coding
ENSOARG00000008533	protein_coding
ENSOARG00000012512	protein_coding
ENSOARG00000012423	protein_coding
ENSOARG00000012483	protein_coding
ENSOARG00000012357	protein_coding
ENSOARG00000010762	protein_coding
ENSOARG00000017918	protein_coding
ENSOARG00000005771	protein_coding
ENSOARG00000017414	protein_coding
ENSOARG00000008498	protein_coding
ENSOARG00000015174	protein_coding
ENSOARG00000001149	protein_coding
ENSOARG00000007795	protein_coding
ENSOARG00000016582	protein_coding
ENSOARG00000016978	protein_coding
ENSOARG00000002813	protein_coding
ENSOARG00000015435	protein_coding
ENSOARG00000015153	protein_coding
ENSOARG00000015399	protein_coding
ENSOARG00000001412	protein_coding
ENSOARG00000001365	protein_coding
ENSOARG00000001437	protein_coding
ENSOARG00000001492	protein_coding
ENSOARG00000001537	protein_coding
ENSOARG00000001288	protein_coding
ENSOARG00000001356	protein_coding
ENSOARG00000001131	protein_coding
ENSOARG00000018024	protein_coding
ENSOARG00000008284	protein_coding
ENSOARG00000005671	protein_coding
ENSOARG00000000974	protein_coding
ENSOARG00000020055	protein_coding
ENSOARG00000020067	protein_coding
ENSOARG00000000671	protein_coding
ENSOARG00000020057	protein_coding
ENSOARG00000000749	protein_coding
ENSOARG00000015485	protein_coding
ENSOARG00000010383	protein_coding
ENSOARG00000020949	protein_coding
ENSOARG00000020955	protein_coding
ENSOARG00000015784	protein_coding
ENSOARG00000015865	protein_coding
ENSOARG00000015867	protein_coding
ENSOARG00000002454	protein_coding
ENSOARG00000002651	protein_coding
ENSOARG00000009868	protein_coding
ENSOARG00000007317	protein_coding
ENSOARG00000009507	protein_coding
ENSOARG00000001099	protein_coding
ENSOARG00000012398	protein_coding
ENSOARG00000013035	protein_coding
ENSOARG00000005187	protein_coding
ENSOARG00000007912	protein_coding
ENSOARG00000007952	protein_coding
ENSOARG00000012049	protein_coding
ENSOARG00000012118	protein_coding
ENSOARG00000003134	protein_coding
ENSOARG00000008390	protein_coding
ENSOARG00000003152	protein_coding
ENSOARG00000008493	protein_coding
ENSOARG00000011047	protein_coding
ENSOARG00000017773	protein_coding
ENSOARG00000008457	protein_coding
ENSOARG00000001526	protein_coding
ENSOARG00000017672	protein_coding
ENSOARG00000008763	protein_coding
ENSOARG00000011912	protein_coding
ENSOARG00000012041	protein_coding
ENSOARG00000011609	protein_coding
ENSOARG00000011625	protein_coding
ENSOARG00000011765	protein_coding
ENSOARG00000013913	protein_coding
ENSOARG00000018839	protein_coding
ENSOARG00000014569	protein_coding
ENSOARG00000010975	protein_coding
ENSOARG00000011025	protein_coding
ENSOARG00000011039	protein_coding
ENSOARG00000011126	protein_coding
ENSOARG00000011153	protein_coding
ENSOARG00000011178	protein_coding
ENSOARG00000011487	protein_coding
ENSOARG00000011511	protein_coding
ENSOARG00000007884	protein_coding
ENSOARG00000015548	protein_coding
ENSOARG00000013712	protein_coding
ENSOARG00000013250	protein_coding
ENSOARG00000003856	protein_coding
ENSOARG00000016726	protein_coding
ENSOARG00000016748	protein_coding
ENSOARG00000006727	protein_coding
ENSOARG00000007600	protein_coding
ENSOARG00000007634	protein_coding
ENSOARG00000017439	protein_coding
ENSOARG00000013799	protein_coding
ENSOARG00000004806	protein_coding
ENSOARG00000001120	protein_coding
ENSOARG00000018025	protein_coding
ENSOARG00000019521	protein_coding
ENSOARG00000011131	protein_coding
ENSOARG00000017006	protein_coding
ENSOARG00000009875	protein_coding
ENSOARG00000012595	protein_coding
ENSOARG00000005887	protein_coding
ENSOARG00000000299	protein_coding
ENSOARG00000000134	protein_coding
ENSOARG00000000218	protein_coding
ENSOARG00000000292	protein_coding
ENSOARG00000000426	protein_coding
ENSOARG00000000546	protein_coding
ENSOARG00000000584	protein_coding
ENSOARG00000000597	protein_coding
ENSOARG00000000643	protein_coding
ENSOARG00000000652	protein_coding
ENSOARG00000000710	protein_coding
ENSOARG00000000721	protein_coding
ENSOARG00000000731	protein_coding
ENSOARG00000000771	protein_coding
ENSOARG00000000830	protein_coding
ENSOARG00000000885	protein_coding
ENSOARG00000000887	protein_coding
ENSOARG00000000979	protein_coding
ENSOARG00000001021	protein_coding
ENSOARG00000001067	protein_coding
ENSOARG00000001114	protein_coding
ENSOARG00000001140	protein_coding
ENSOARG00000001156	protein_coding
ENSOARG00000001163	protein_coding
ENSOARG00000001169	protein_coding
ENSOARG00000001183	protein_coding
ENSOARG00000001221	protein_coding
ENSOARG00000001232	protein_coding
ENSOARG00000001282	protein_coding
ENSOARG00000001543	protein_coding
ENSOARG00000001553	protein_coding
ENSOARG00000001594	protein_coding
ENSOARG00000001672	protein_coding
ENSOARG00000001678	protein_coding
ENSOARG00000001808	protein_coding
ENSOARG00000002013	protein_coding
ENSOARG00000002217	protein_coding
ENSOARG00000002277	protein_coding
ENSOARG00000002316	protein_coding
ENSOARG00000002371	protein_coding
ENSOARG00000002385	protein_coding
ENSOARG00000002418	protein_coding
ENSOARG00000002450	protein_coding
ENSOARG00000002537	protein_coding
ENSOARG00000002700	protein_coding
ENSOARG00000002714	protein_coding
ENSOARG00000004098	protein_coding
ENSOARG00000004191	protein_coding
ENSOARG00000004204	protein_coding
ENSOARG00000004221	protein_coding
ENSOARG00000004388	protein_coding
ENSOARG00000004744	protein_coding
ENSOARG00000004748	protein_coding
ENSOARG00000005766	protein_coding
ENSOARG00000005776	protein_coding
ENSOARG00000006272	protein_coding
ENSOARG00000006641	protein_coding
ENSOARG00000006647	protein_coding
ENSOARG00000007060	protein_coding
ENSOARG00000007198	protein_coding
ENSOARG00000007996	protein_coding
ENSOARG00000008382	protein_coding
ENSOARG00000008500	protein_coding
ENSOARG00000008695	protein_coding
ENSOARG00000008765	protein_coding
ENSOARG00000008912	protein_coding
ENSOARG00000008925	protein_coding
ENSOARG00000008933	protein_coding
ENSOARG00000009092	protein_coding
ENSOARG00000009298	protein_coding
ENSOARG00000009357	protein_coding
ENSOARG00000009361	protein_coding
ENSOARG00000009395	protein_coding
ENSOARG00000009552	protein_coding
ENSOARG00000010308	protein_coding
ENSOARG00000010423	protein_coding
ENSOARG00000011028	protein_coding
ENSOARG00000011177	protein_coding
ENSOARG00000011194	protein_coding
ENSOARG00000011325	protein_coding
ENSOARG00000011777	protein_coding
ENSOARG00000012047	protein_coding
ENSOARG00000012185	protein_coding
ENSOARG00000012246	protein_coding
ENSOARG00000012270	protein_coding
ENSOARG00000012370	protein_coding
ENSOARG00000012481	protein_coding
ENSOARG00000013294	protein_coding
ENSOARG00000014055	protein_coding
ENSOARG00000014102	protein_coding
ENSOARG00000014196	protein_coding
ENSOARG00000014605	protein_coding
ENSOARG00000014987	protein_coding
ENSOARG00000015002	protein_coding
ENSOARG00000015029	protein_coding
ENSOARG00000015427	protein_coding
ENSOARG00000015646	protein_coding
ENSOARG00000015660	protein_coding
ENSOARG00000016376	protein_coding
ENSOARG00000016496	protein_coding
ENSOARG00000016510	protein_coding
ENSOARG00000016651	protein_coding
ENSOARG00000016763	protein_coding
ENSOARG00000016950	protein_coding
ENSOARG00000017090	protein_coding
ENSOARG00000017117	protein_coding
ENSOARG00000017144	protein_coding
ENSOARG00000017566	protein_coding
ENSOARG00000017764	protein_coding
ENSOARG00000017828	protein_coding
ENSOARG00000017981	protein_coding
ENSOARG00000018026	protein_coding
ENSOARG00000018073	protein_coding
ENSOARG00000018075	protein_coding
ENSOARG00000018092	protein_coding
ENSOARG00000018115	protein_coding
ENSOARG00000018155	protein_coding
ENSOARG00000018181	protein_coding
ENSOARG00000018287	protein_coding
ENSOARG00000019251	protein_coding
ENSOARG00000019256	protein_coding
ENSOARG00000019259	protein_coding
ENSOARG00000019453	protein_coding
ENSOARG00000019459	protein_coding
ENSOARG00000019498	protein_coding
ENSOARG00000019501	protein_coding
ENSOARG00000019506	protein_coding
ENSOARG00000019507	protein_coding
ENSOARG00000019509	protein_coding
ENSOARG00000019511	protein_coding
ENSOARG00000019514	protein_coding
ENSOARG00000019519	protein_coding
ENSOARG00000019525	protein_coding
ENSOARG00000019526	protein_coding
ENSOARG00000019529	protein_coding
ENSOARG00000019822	protein_coding
ENSOARG00000019856	protein_coding
ENSOARG00000019861	protein_coding
ENSOARG00000019927	protein_coding
ENSOARG00000019930	protein_coding
ENSOARG00000020059	protein_coding
ENSOARG00000020064	protein_coding
ENSOARG00000020070	protein_coding
ENSOARG00000020071	protein_coding
ENSOARG00000020215	protein_coding
ENSOARG00000020964	protein_coding
ENSOARG00000021050	protein_coding
ENSOARG00000021054	protein_coding
ENSOARG00000021087	protein_coding
ENSOARG00000025162	protein_coding
ENSOARG00000021264	miRNA
ENSOARG00000021266	miRNA
ENSOARG00000021383	miRNA
ENSOARG00000021522	miRNA
ENSOARG00000021641	miRNA
ENSOARG00000021829	miRNA
ENSOARG00000021901	miRNA
ENSOARG00000022002	miRNA
ENSOARG00000022093	miRNA
ENSOARG00000022137	miRNA
ENSOARG00000022481	miRNA
ENSOARG00000022516	miRNA
ENSOARG00000022672	miRNA
ENSOARG00000022680	miRNA
ENSOARG00000023046	miRNA
ENSOARG00000023059	miRNA
ENSOARG00000024275	miRNA
ENSOARG00000024716	miRNA
ENSOARG00000025023	miRNA
ENSOARG00000025202	lincRNA
ENSOARG00000025221	lincRNA
ENSOARG00000025263	lincRNA
ENSOARG00000025418	lincRNA
ENSOARG00000025433	lincRNA
ENSOARG00000025457	lincRNA
ENSOARG00000025517	lincRNA
ENSOARG00000025533	lincRNA
ENSOARG00000025562	lincRNA
ENSOARG00000025618	lincRNA
ENSOARG00000025619	lincRNA
ENSOARG00000025644	lincRNA
ENSOARG00000025671	lincRNA
ENSOARG00000025693	lincRNA
ENSOARG00000025696	lincRNA
ENSOARG00000025717	lincRNA
ENSOARG00000025718	lincRNA
ENSOARG00000025719	lincRNA
ENSOARG00000025720	lincRNA
ENSOARG00000025721	lincRNA
ENSOARG00000025723	lincRNA
ENSOARG00000025724	lincRNA
ENSOARG00000025802	lincRNA
ENSOARG00000025821	lincRNA
ENSOARG00000025846	lincRNA
ENSOARG00000025916	lincRNA
ENSOARG00000025917	lincRNA
ENSOARG00000025918	lincRNA
ENSOARG00000025925	lincRNA
ENSOARG00000025943	lincRNA
ENSOARG00000025951	lincRNA
ENSOARG00000025953	lincRNA
ENSOARG00000025997	lincRNA
ENSOARG00000026029	lincRNA
ENSOARG00000026082	lincRNA
ENSOARG00000026085	lincRNA
ENSOARG00000026086	lincRNA
ENSOARG00000026087	lincRNA
ENSOARG00000026141	lincRNA
ENSOARG00000026142	lincRNA
ENSOARG00000026165	lincRNA
ENSOARG00000026239	lincRNA
ENSOARG00000026247	lincRNA
ENSOARG00000026261	lincRNA
ENSOARG00000026265	lincRNA
ENSOARG00000026268	lincRNA
ENSOARG00000026269	lincRNA
ENSOARG00000026270	lincRNA
ENSOARG00000026303	lincRNA
ENSOARG00000026304	lincRNA
ENSOARG00000026306	lincRNA
ENSOARG00000026341	lincRNA
ENSOARG00000026342	lincRNA
ENSOARG00000026343	lincRNA
ENSOARG00000026344	lincRNA
ENSOARG00000026349	lincRNA
ENSOARG00000026375	lincRNA
ENSOARG00000026409	lincRNA
ENSOARG00000026448	lincRNA
ENSOARG00000026455	lincRNA
ENSOARG00000026513	lincRNA
ENSOARG00000026582	lincRNA
ENSOARG00000026588	lincRNA
ENSOARG00000026643	lincRNA
ENSOARG00000026679	lincRNA
ENSOARG00000026734	lincRNA
ENSOARG00000026786	lincRNA
ENSOARG00000026825	lincRNA
ENSOARG00000026827	lincRNA
ENSOARG00000026863	lincRNA
ENSOARG00000026864	lincRNA
ENSOARG00000026865	lincRNA
ENSOARG00000026866	lincRNA
ENSOARG00000026867	lincRNA
ENSOARG00000026871	lincRNA
ENSOARG00000026872	lincRNA
ENSOARG00000026874	lincRNA
ENSOARG00000026938	lincRNA
ENSOARG00000026945	lincRNA
ENSOARG00000026946	lincRNA
ENSOARG00000026947	lincRNA
ENSOARG00000026960	lincRNA
ENSOARG00000026979	lincRNA
ENSOARG00000027021	lincRNA

## Sheet: S3. QTL overlapped with CNVR
QTL ID	Chromosome	Start	End	Length(bp)	Trait	Trait class
12910	chr13	20037121	37209881	17172760	Agouti	exterior trait
146981	chr3	3582423	3719011	136588	Breech Traits	exterior trait
12907	chr2	76125733	82684209	6558476	Brown	exterior trait
57809	chr15	2706000	2706040	40	Coat color	exterior trait
12911	chr14	75874	8244441	8168567	Extension	exterior trait
14184	chr23	3091280	23497267	20405987	Foot angle	exterior trait
12909	chr10	12606797	45964265	33357468	Horns	exterior trait
146942	chr8	6283647	6336064	52417	Locomotion during arena test	exterior trait
140531	chr17	37508070	37621237	113167	Locomotion during isolation box test	exterior trait
147079	chr12	28988417	29046852	58435	Reactivity to humans	exterior trait
14183	chr23	3091280	23497267	20405987	Rear leg set	exterior trait
14179	chr2	25943609	50366707	24423098	Rump width	exterior trait
14180	chr5	22699457	34455978	11756521	Stature	exterior trait
14185	chr26	27069462	40674547	13605085	Stature	exterior trait
13657	chr7	2456803	15255352	12798549	teat placement	exterior trait
13661	chr26	27069462	40674547	13605085	udder attachment	exterior trait
13658	chr14	53468725	60194369	6725644	udder depth	exterior trait
13659	chr15	2947238	12923707	9976469	udder shape	exterior trait
140497	chr16	42639280	42670945	31665	Vocalization during arena test	exterior trait
146946	chr17	40415731	40464252	48521	Vocalization during corridor test	exterior trait
140527	chr16	42639280	42670945	31665	Vocalization during isolation box test	exterior trait
14156	chr3	127344851	157809600	30464749	Change in eosinophil number	health trait
14157	chr21	36568733	46285182	9716449	Change in eosinophil number	health trait
19790	chr2	219830459	239881329	20050870	Change in hematocrit	health trait
19813	chr26	15044271	26325533	11281262	Change in hematocrit	health trait
138662	chr5	96077026	96077066	40	Clinical mastitis	health trait
19799	chr26	15044271	26325533	11281262	Eggs per worm	health trait
13664	chr3	94963301	110314167	15350866	facial eczema susceptibility	health trait
13668	chr1	100414034	120994049	20580015	facial eczema susceptibility	health trait
13669	chr13	27815201	38155258	10340057	facial eczema susceptibility	health trait
13670	chr15	30901334	47524727	16623393	facial eczema susceptibility	health trait
13843	chr6	16880300	68028658	51148358	facial eczema susceptibility	health trait
13987	chr1	109633868	131878577	22244709	Fecal egg count	health trait
13988	chr6	68028658	85091083	17062425	Fecal egg count	health trait
13989	chr10	24227035	86447213	62220178	Fecal egg count	health trait
13990	chr14	6300657	15563927	9263270	Fecal egg count	health trait
16022	chr1	203702097	224159113	20457016	Fecal egg count	health trait
16023	chr3	201526251	212353901	10827650	Fecal egg count	health trait
16024	chr6	25063507	62575165	37511658	Fecal egg count	health trait
16025	chr8	62546662	87356552	24809890	Fecal egg count	health trait
16026	chr9	849492	19040651	18191159	Fecal egg count	health trait
16027	chr13	67497537	78896006	11398469	Fecal egg count	health trait
16028	chr14	18355643	33230242	14874599	Fecal egg count	health trait
16029	chr15	18294007	30454855	12160848	Fecal egg count	health trait
16030	chr16	1007481	6074273	5066792	Fecal egg count	health trait
16031	chr17	5968124	33120992	27152868	Fecal egg count	health trait
16032	chr22	20784509	32444149	11659640	Fecal egg count	health trait
16034	chr26	36951562	40674547	3722985	Fecal egg count	health trait
95607	chr6	80866917	91374479	10507562	Fecal egg count	health trait
95608	chr8	962426	3433729	2471303	Fecal egg count	health trait
95610	chr1	136884525	142982042	6097517	Fecal egg count	health trait
95612	chr6	72239205	77209898	4970693	Fecal egg count	health trait
95613	chr6	85018309	90229318	5211009	Fecal egg count	health trait
95614	chr7	12669359	25501654	12832295	Fecal egg count	health trait
95617	chr8	37510	12848380	12810870	Fecal egg count	health trait
95621	chr8	71201009	73827988	2626979	Fecal egg count	health trait
95625	chr11	4108306	4273604	165298	Fecal egg count	health trait
95636	chr21	31704458	32246549	542091	Fecal egg count	health trait
125784	chr4	83233975	83686381	452406	Fecal egg count	health trait
12905	chr3	201526251	213606094	12079843	Fecal oocyst count	health trait
12897	chr3	1184337	20757526	19573189	Haemonchus contortus FEC	health trait
12965	chr18	47756602	58992071	11235469	Haemonchus contortus FEC	health trait
19791	chr23	7075364	19965770	12890406	Haemonchus contortus FEC	health trait
19801	chr2	219830459	239881329	20050870	Haemonchus contortus FEC	health trait
19803	chr4	10779305	26933481	16154176	Haemonchus contortus FEC	health trait
126110	chr23	15308455	15880781	572326	Haemonchus contortus FEC	health trait
126101	chr20	29447952	29946511	498559	Haemonchus contortus FEC2	health trait
16035	chr22	20784509	32444149	11659640	Hematocrit	health trait
16036	chr3	189319857	201526251	12206394	Hematocrit	health trait
16037	chr18	1895522	10588043	8692521	Hematocrit	health trait
19823	chr6	101282903	101809056	526153	Heritable cataract	health trait
12890	chr3	138592862	150315234	11722372	Immunoglobulin A level	health trait
12896	chr20	16312604	25877275	9564671	Immunoglobulin A level	health trait
13986	chr1	62046875	80966131	18919256	Immunoglobulin A level	health trait
95609	chr22	259746	5806152	5546406	Immunoglobulin A level	health trait
95611	chr4	54031986	57993645	3961659	Immunoglobulin A level	health trait
95615	chr2	188009826	188448304	438478	Immunoglobulin A level	health trait
95623	chr9	63341328	67816206	4474878	Immunoglobulin A level	health trait
95624	chr10	21517842	27218798	5700956	Immunoglobulin A level	health trait
95626	chr11	45436064	51095297	5659233	Immunoglobulin A level	health trait
95627	chr12	69518510	75471730	5953220	Immunoglobulin A level	health trait
95630	chr15	47007674	53322089	6314415	Immunoglobulin A level	health trait
95632	chr16	63878332	64769139	890807	Immunoglobulin A level	health trait
95633	chr17	14610048	30127927	15517879	Immunoglobulin A level	health trait
95640	chr22	5331079	7374882	2043803	Immunoglobulin A level	health trait
95641	chr23	23303659	28539976	5236317	Immunoglobulin A level	health trait
95644	chr23	48539006	55065303	6526297	Immunoglobulin A level	health trait
12903	chr23	5288896	23943016	18654120	Immunoglobulin E level	health trait
12902	chr23	18608970	37132893	18523923	Immunoglobulin G level	health trait
12904	chr5	16257301	29498884	13241583	Inherited Ovine Arthrogryposis	health trait
12882	chr3	190933788	208095372	17161584	Nematodirus FEC	health trait
12883	chr2	117854679	133933775	16079096	Nematodirus FEC	health trait
12892	chr14	18822008	52659710	33837702	Nematodirus FEC	health trait
12893	chr14	75874	61302169	61226295	Nematodirus FEC	health trait
17182	chr3	147814360	147962745	148385	Nematodirus FEC	health trait
156637	chr12	55337814	55337854	40	Nematodirus FEC	health trait
156640	chr7	7922988	54071154	46148166	Nematodirus FEC	health trait
126079	chr5	93942388	94109375	166987	Pepsinogen level	health trait
126090	chr12	36298225	37251694	953469	Pepsinogen level	health trait
126104	chr21	36240663	39160087	2919424	Pepsinogen level	health trait
126105	chr21	36652772	39376043	2723271	Pepsinogen level	health trait
17191	chr20	15484189	36655844	21171655	Salmonella abortusovis susceptibility	health trait
17192	chr20	24000745	36655844	12655099	Salmonella abortusovis susceptibility	health trait
17193	chr1	175033016	224243865	49210849	Salmonella abortusovis susceptibility	health trait
17194	chr9	20714797	29182356	8467559	Salmonella abortusovis susceptibility	health trait
17195	chr21	23632600	42893487	19260887	Salmonella abortusovis susceptibility	health trait
17196	chr21	28885202	42893487	14008285	Salmonella abortusovis susceptibility	health trait
17198	chr13	12379967	38155258	25775291	Salmonella abortusovis susceptibility	health trait
17199	chr18	13874532	33941832	20067300	Salmonella abortusovis susceptibility	health trait
12933	chr20	44814812	48655311	3840499	Somatic Cell Score	health trait
14000	chr14	50292251	57702956	7410705	Somatic Cell Score	health trait
14002	chr17	47448625	69303209	21854584	Somatic Cell Score	health trait
14007	chr22	5842083	31830970	25988887	Somatic Cell Score	health trait
16012	chr2	86544388	117854679	31310291	Somatic Cell Score	health trait
16016	chr10	27213609	45964265	18750656	Somatic Cell Score	health trait
160877	chr20	5519481	5563391	43910	Somatic Cell Score	health trait
12891	chr3	161959846	178259855	16300009	Strongyle FEC	health trait
12898	chr2	61738317	137936971	76198654	Trichostrongylus adult and larva count	health trait
12900	chr8	3058289	87356552	84298263	Trichostrongylus adult and larva count	health trait
12901	chr11	1453859	55019240	53565381	Trichostrongylus adult and larva count	health trait
12884	chr1	216348958	273044514	56695556	Trichostrongylus colubriformis FEC	health trait
12885	chr3	110314167	131842853	21528686	Trichostrongylus colubriformis FEC	health trait
12886	chr6	96930909	109366772	12435863	Trichostrongylus colubriformis FEC	health trait
14155	chr3	15065325	36975945	21910620	Trichostrongylus colubriformis FEC	health trait
14158	chr22	18025204	37782725	19757521	Trichostrongylus colubriformis FEC	health trait
19800	chr2	219830459	239881329	20050870	Worm count	health trait
19806	chr18	18010762	35128084	17117322	Worm count	health trait
19816	chr26	15044271	26325533	11281262	Worm count	health trait
19817	chr26	27069462	31250349	4180887	Worm count	health trait
14239	chr1	78279499	143728559	65449060	Backfat at third lumbar	meat and carcass trait
95749	chr6	40975577	40975617	40	Bone area	meat and carcass trait
95788	chr6	22323737	27784139	5460402	Bone area	meat and carcass trait
95789	chr6	24995206	30283083	5287877	Bone area	meat and carcass trait
95790	chr6	27872427	33467474	5595047	Bone area	meat and carcass trait
95791	chr6	30301209	36839547	6538338	Bone area	meat and carcass trait
95792	chr6	33493183	39305012	5811829	Bone area	meat and carcass trait
95793	chr6	36914376	41901628	4987252	Bone area	meat and carcass trait
95794	chr6	39327441	44214759	4887318	Bone area	meat and carcass trait
95801	chr6	12560057	17588020	5027963	Bone area	meat and carcass trait
95802	chr6	15078062	20110817	5032755	Bone area	meat and carcass trait
95803	chr6	17621458	22303956	4682498	Bone area	meat and carcass trait
14249	chr1	138982892	177447796	38464904	Bone weight in carcass	meat and carcass trait
14275	chr1	33739762	239522059	205782297	Bone weight in carcass	meat and carcass trait
14302	chr14	75874	53890744	53814870	Bone weight in carcass	meat and carcass trait
14315	chr24	2953154	36320240	33367086	Bone weight in carcass	meat and carcass trait
14330	chr14	6300657	33051988	26751331	Bone weight in carcass	meat and carcass trait
14334	chr14	1711198	49289956	47578758	Bone weight in carcass	meat and carcass trait
14293	chr10	13900918	78598103	64697185	Carcass bone percentage	meat and carcass trait
14321	chr1	39019536	62674038	23654502	Carcass bone percentage	meat and carcass trait
14322	chr1	138982892	168602638	29619746	Carcass bone percentage	meat and carcass trait
95866	chr15	56988645	61846859	4858214	Carcass bone percentage	meat and carcass trait
95868	chr15	59267493	64256466	4988973	Carcass bone percentage	meat and carcass trait
95870	chr22	259746	6415933	6156187	Carcass bone percentage	meat and carcass trait
14251	chr1	168602638	197308986	28706348	Carcass fat percentage	meat and carcass trait
14257	chr6	1612537	12720529	11107992	Carcass fat percentage	meat and carcass trait
14265	chr10	79017952	86447213	7429261	Carcass fat percentage	meat and carcass trait
14277	chr1	10479903	266471112	255991209	Carcass fat percentage	meat and carcass trait
14294	chr10	13900918	78598103	64697185	Carcass fat percentage	meat and carcass trait
14313	chr23	1308282	55439735	54131453	Carcass fat percentage	meat and carcass trait
14325	chr18	35128084	47756602	12628518	Carcass fat percentage	meat and carcass trait
14326	chr18	55992215	58992071	2999856	Carcass fat percentage	meat and carcass trait
14270	chr14	6300657	33051988	26751331	Dressing percentage	meat and carcass trait
14304	chr14	2027713	33051988	31024275	Dressing percentage	meat and carcass trait
14305	chr16	2351966	67651100	65299134	Dressing percentage	meat and carcass trait
95832	chr6	33493183	39305012	5811829	Fat density	meat and carcass trait
95840	chr6	36914376	41901628	4987252	Fat density	meat and carcass trait
95842	chr6	39327441	44214759	4887318	Fat density	meat and carcass trait
95844	chr6	41926986	46660059	4733073	Fat density	meat and carcass trait
95847	chr2	166140810	171123855	4983045	Fat density	meat and carcass trait
95848	chr2	158192547	163334761	5142214	Fat density	meat and carcass trait
95849	chr6	20138686	24984143	4845457	Fat density	meat and carcass trait
95850	chr6	30301209	36839547	6538338	Fat density	meat and carcass trait
14259	chr6	1612537	25063507	23450970	fat weight in carcass	meat and carcass trait
14264	chr10	79017952	86447213	7429261	fat weight in carcass	meat and carcass trait
14269	chr14	6300657	33051988	26751331	fat weight in carcass	meat and carcass trait
14292	chr10	13900918	78598103	64697185	fat weight in carcass	meat and carcass trait
14331	chr23	3091280	38618725	35527445	fat weight in carcass	meat and carcass trait
14335	chr23	1308282	55439735	54131453	fat weight in carcass	meat and carcass trait
95819	chr6	27872427	33467474	5595047	fat weight in carcass	meat and carcass trait
95820	chr6	30301209	36839547	6538338	fat weight in carcass	meat and carcass trait
95821	chr6	33493183	39305012	5811829	fat weight in carcass	meat and carcass trait
95822	chr6	36914376	41901628	4987252	fat weight in carcass	meat and carcass trait
95823	chr6	39327441	44214759	4887318	fat weight in carcass	meat and carcass trait
95824	chr6	41926986	46660059	4733073	fat weight in carcass	meat and carcass trait
13795	chr20	38448827	44814812	6365985	Foreleg length	meat and carcass trait
13796	chr2	117854679	133933775	16079096	Foreleg length	meat and carcass trait
13798	chr15	69765668	79174835	9409167	Hind leg length	meat and carcass trait
14174	chr11	40564137	47413022	6848885	Hind leg length	meat and carcass trait
14161	chr2	97212962	117854679	20641717	Hindquarter weight	meat and carcass trait
14253	chr2	182137364	219667471	37530107	Hot carcass weight	meat and carcass trait
14260	chr6	25063507	57824631	32761124	Hot carcass weight	meat and carcass trait
14267	chr11	38050945	55019240	16968295	Hot carcass weight	meat and carcass trait
14279	chr2	55015296	247088424	192073128	Hot carcass weight	meat and carcass trait
14283	chr6	14073494	62049012	47975518	Hot carcass weight	meat and carcass trait
14290	chr9	13367494	86837373	73469879	Hot carcass weight	meat and carcass trait
14296	chr11	5259171	36913066	31653895	Hot carcass weight	meat and carcass trait
14311	chr23	1308282	55439735	54131453	Hot carcass weight	meat and carcass trait
95872	chr22	259746	6415933	6156187	Hot carcass weight	meat and carcass trait
95875	chr24	24040495	31229367	7188872	Hot carcass weight	meat and carcass trait
14255	chr3	83766686	125444206	41677520	internal fat amount	meat and carcass trait
14256	chr6	1612537	12720529	11107992	internal fat amount	meat and carcass trait
14281	chr3	42045510	188726319	146680809	internal fat amount	meat and carcass trait
14288	chr8	3058289	79769399	76711110	internal fat amount	meat and carcass trait
14298	chr11	1169881	36913066	35743185	internal fat amount	meat and carcass trait
14177	chr11	33986383	44839383	10853000	Jaw length	meat and carcass trait
14178	chr11	26680206	52293046	25612840	Jaw length	meat and carcass trait
14252	chr1	177447796	220254259	42806463	Lean meat yield percentage	meat and carcass trait
14258	chr6	1612537	25063507	23450970	Lean meat yield percentage	meat and carcass trait
14266	chr10	79017952	86447213	7429261	Lean meat yield percentage	meat and carcass trait
14272	chr16	56907162	64856821	7949659	Lean meat yield percentage	meat and carcass trait
14274	chr23	3091280	38618725	35527445	Lean meat yield percentage	meat and carcass trait
14278	chr1	9433751	197490407	188056656	Lean meat yield percentage	meat and carcass trait
14295	chr10	13900918	78598103	64697185	Lean meat yield percentage	meat and carcass trait
14307	chr16	1007481	62833437	61825956	Lean meat yield percentage	meat and carcass trait
14314	chr23	1308282	55439735	54131453	Lean meat yield percentage	meat and carcass trait
17226	chr18	63361091	64816728	1455637	Loin weight	meat and carcass trait
14262	chr7	2456803	32151479	29694676	Longissimus muscle area	meat and carcass trait
14287	chr7	8854477	49186137	40331660	Longissimus muscle area	meat and carcass trait
14323	chr9	23997035	39533568	15536533	Longissimus muscle area	meat and carcass trait
14324	chr9	39533568	63269687	23736119	Longissimus muscle area	meat and carcass trait
17224	chr18	63361091	64816728	1455637	Longissimus muscle area	meat and carcass trait
17223	chr18	63361091	64816728	1455637	Longissimus muscle depth	meat and carcass trait
17222	chr18	63361091	64816728	1455637	Longissimus muscle width	meat and carcass trait
17212	chr21	4519511	49999253	45479742	Meat arachidonic acid content	meat and carcass trait
17213	chr2	2206513	206199220	203992707	Meat arachidonic acid content	meat and carcass trait
17206	chr21	4519511	50073674	45554163	Meat cis-vaccenic acid content	meat and carcass trait
14164	chr2	77441736	172200261	94758525	Meat color a*	meat and carcass trait
14168	chr2	83316173	172200261	88884088	Meat color a*	meat and carcass trait
14165	chr2	83316173	172200261	88884088	Meat color b*	meat and carcass trait
14163	chr2	92530425	172200261	79669836	Meat color L*	meat and carcass trait
14167	chr2	81462991	158528966	77065975	Meat color L*	meat and carcass trait
17220	chr3	49221453	156721993	107500540	Meat conjugated linoleic acid content	meat and carcass trait
17219	chr18	12038572	63092474	51053902	Meat docosahexaenoic acid content	meat and carcass trait
17216	chr1	38333681	249069867	210736186	Meat docosapentaenoic acid content	meat and carcass trait
17217	chr2	6946243	234590826	227644583	Meat docosapentaenoic acid content	meat and carcass trait
17218	chr21	4519511	50073674	45554163	Meat docosapentaenoic acid content	meat and carcass trait
17214	chr2	6946243	238103316	231157073	Meat eicosapentaenoic acid content	meat and carcass trait
17215	chr1	38333681	242147178	203813497	Meat eicosapentaenoic acid content	meat and carcass trait
17207	chr21	4519511	50073674	45554163	Meat gadoleic acid content	meat and carcass trait
17208	chr18	10964106	62018008	51053902	Meat gadoleic acid content	meat and carcass trait
17209	chr21	4519511	50073674	45554163	Meat linoleic acid content	meat and carcass trait
17210	chr2	6946243	238103316	231157073	Meat linolenic acid content	meat and carcass trait
17211	chr21	4519511	50073674	45554163	Meat linolenic acid content	meat and carcass trait
160568	chr16	32982579	33504980	522401	Meat linolenic acid content	meat and carcass trait
17201	chr21	8498873	50073674	41574801	Meat myristic acid content	meat and carcass trait
17205	chr21	4519511	50073674	45554163	Meat oleic acid content	meat and carcass trait
160573	chr16	33202427	33545078	342651	Meat omega-3 fatty acid content	meat and carcass trait
160582	chr16	29253722	29700153	446431	Meat omega-6 to omega-3 fatty acid ratio	meat and carcass trait
17202	chr21	4519511	50073674	45554163	Meat palmitic acid content	meat and carcass trait
17204	chr5	2630671	91363350	88732679	Meat palmitoleic acid content	meat and carcass trait
17221	chr1	43893827	249069867	205176040	Meat polyunsaturated fatty acid content	meat and carcass trait
17203	chr21	4519511	50073674	45554163	Meat stearic acid content	meat and carcass trait
13801	chr20	16312604	25764554	9451950	Metacarpal length	meat and carcass trait
95859	chr26	6601755	12382671	5780916	Muscle density	meat and carcass trait
95862	chr6	30301209	36839547	6538338	Muscle density	meat and carcass trait
95863	chr6	33493183	39305012	5811829	Muscle density	meat and carcass trait
95864	chr6	36914376	41901628	4987252	Muscle density	meat and carcass trait
95880	chr1	272509749	275593974	3084225	Muscle density	meat and carcass trait
14238	chr1	78279499	143728559	65449060	Muscle depth at third lumbar	meat and carcass trait
14240	chr1	197151400	216348958	19197558	Muscle depth at third lumbar	meat and carcass trait
14250	chr1	168602638	197308986	28706348	muscle weight in carcass	meat and carcass trait
14263	chr9	39533568	75824978	36291410	muscle weight in carcass	meat and carcass trait
14276	chr1	3077366	184644010	181566644	muscle weight in carcass	meat and carcass trait
14301	chr13	4100389	67044260	62943871	muscle weight in carcass	meat and carcass trait
14319	chr1	28856094	39019536	10163442	muscle weight in carcass	meat and carcass trait
14320	chr1	177447796	197308986	19861190	muscle weight in carcass	meat and carcass trait
14336	chr23	1308282	28920554	27612272	muscle weight in carcass	meat and carcass trait
14337	chr26	3996090	30878384	26882294	muscle weight in carcass	meat and carcass trait
95853	chr22	259746	6415933	6156187	muscle weight in carcass	meat and carcass trait
95854	chr24	24040495	31229367	7188872	muscle weight in carcass	meat and carcass trait
95855	chr24	28078898	34345815	6266917	muscle weight in carcass	meat and carcass trait
95867	chr15	56988645	61846859	4858214	muscle-to-bone ratio	meat and carcass trait
95869	chr15	59267493	64256466	4988973	muscle-to-bone ratio	meat and carcass trait
14166	chr2	91740470	172200261	80459791	Shear force	meat and carcass trait
14273	chr16	22239840	40488019	18248179	Subcutaneous fat area	meat and carcass trait
14308	chr16	4469249	60232331	55763082	Subcutaneous fat area	meat and carcass trait
14309	chr16	4469249	62748762	58279513	Subcutaneous fat thickness	meat and carcass trait
126988	chr4	66838710	70323603	3484893	Tail fat deposition	meat and carcass trait
127001	chr4	48423060	48951963	528903	Tail fat deposition	meat and carcass trait
127003	chr4	87506550	87732399	225849	Tail fat deposition	meat and carcass trait
127013	chr15	3235598	3986120	750522	Tail fat deposition	meat and carcass trait
95828	chr6	30301209	36839547	6538338	Total fat area	meat and carcass trait
95831	chr6	33493183	39305012	5811829	Total fat area	meat and carcass trait
95834	chr3	20116222	25175816	5059594	Total fat area	meat and carcass trait
95836	chr6	27872427	33467474	5595047	Total fat area	meat and carcass trait
95837	chr6	27872427	33467474	5595047	Total fat area	meat and carcass trait
95839	chr6	36914376	41901628	4987252	Total fat area	meat and carcass trait
95841	chr6	39327441	44214759	4887318	Total fat area	meat and carcass trait
95843	chr6	41926986	46660059	4733073	Total fat area	meat and carcass trait
95856	chr6	46782313	51906546	5124233	Total muscle area	meat and carcass trait
95857	chr16	47699158	53439521	5740363	Total muscle area	meat and carcass trait
95858	chr16	41803341	47620181	5816840	Total muscle area	meat and carcass trait
14162	chr2	77441736	172200261	94758525	Ultimate pH	meat and carcass trait
13893	chr11	39073007	45407340	6334333	milk capric acid content	milk trait
14208	chr24	19829225	41985224	22155999	milk capric acid content	milk trait
14214	chr24	19829225	41985224	22155999	Milk cis-10 heptadecenoic acid content	milk trait
14229	chr13	19001060	19130567	129507	Milk cis-10 heptadecenoic acid content	milk trait
13895	chr11	1113085	13630281	12517196	milk conjugated linoleic acid content	milk trait
14216	chr24	19829225	41985224	22155999	milk conjugated linoleic acid content	milk trait
13828	chr1	97929182	109633868	11704686	Milk fat percentage	milk trait
13915	chr2	8804882	248905321	240100439	Milk fat percentage	milk trait
13918	chr20	41143888	51176841	10032953	Milk fat percentage	milk trait
13993	chr3	38628554	75523296	36894742	Milk fat percentage	milk trait
13999	chr8	60413580	90695168	30281588	Milk fat percentage	milk trait
14010	chr25	4749137	16598299	11849162	Milk fat percentage	milk trait
14206	chr24	19829225	41985224	22155999	Milk fat percentage	milk trait
57739	chr3	134528475	194352076	59823601	Milk fat percentage	milk trait
57743	chr7	60935064	86533623	25598559	Milk fat percentage	milk trait
57747	chr10	4812815	11974059	7161244	Milk fat percentage	milk trait
13907	chr23	45537677	56940166	11402489	Milk fat yield	milk trait
13994	chr3	42917832	59858498	16940666	Milk fat yield	milk trait
14003	chr20	13178924	21747190	8568266	Milk fat yield	milk trait
16015	chr9	75824978	90677166	14852188	Milk fat yield	milk trait
57727	chr11	4064066	7213440	3149374	Milk fat yield	milk trait
57729	chr15	2847628	3986120	1138492	Milk fat yield	milk trait
57731	chr17	28199385	31336897	3137512	Milk fat yield	milk trait
57736	chr2	47450537	65017658	17567121	Milk fat yield	milk trait
57746	chr9	35368034	50276869	14908835	Milk fat yield	milk trait
57755	chr17	15605349	30816161	15210812	Milk fat yield	milk trait
13991	chr2	129310234	203513374	74203140	milk lactose yield	milk trait
13995	chr3	39003626	72110450	33106824	milk lactose yield	milk trait
14001	chr14	46907432	57702956	10795524	milk lactose yield	milk trait
14004	chr20	12359275	21337365	8978090	milk lactose yield	milk trait
14009	chr24	32183644	42034648	9851004	milk lactose yield	milk trait
16014	chr8	79769399	87356552	7587153	milk lactose yield	milk trait
16020	chr21	4519511	15661725	11142214	milk lactose yield	milk trait
14209	chr24	19829225	41985224	22155999	milk myristic acid content	milk trait
14210	chr24	19829225	41985224	22155999	Milk pentadecylic acid content	milk trait
13896	chr11	13630281	45407340	31777059	milk polyunsaturated fatty acid content	milk trait
13904	chr11	55019240	59649454	4630214	milk polyunsaturated fatty acid content	milk trait
13822	chr6	92135249	92285578	150329	Milk protein percentage	milk trait
13905	chr3	138592862	156054262	17461400	Milk protein percentage	milk trait
17200	chr3	131842853	139408977	7566124	Milk protein percentage	milk trait
57697	chr16	42670925	42670965	40	Milk protein percentage	milk trait
57728	chr15	64596480	66303264	1706784	Milk protein percentage	milk trait
57734	chr21	31549583	32910101	1360518	Milk protein percentage	milk trait
57735	chr1	51148490	51449360	300870	Milk protein percentage	milk trait
57738	chr2	32023745	207420807	175397062	Milk protein percentage	milk trait
57741	chr3	129328325	140650893	11322568	Milk protein percentage	milk trait
57750	chr13	24922333	37334175	12411842	Milk protein percentage	milk trait
16021	chr24	4691311	7374893	2683582	Milk protein persistency	milk trait
13997	chr3	39003626	60526228	21522602	Milk protein yield	milk trait
14005	chr20	12359275	22157015	9797740	Milk protein yield	milk trait
16019	chr11	13630281	38050945	24420664	Milk protein yield	milk trait
13827	chr1	78279499	85162335	6882836	Milk Yield	milk trait
13906	chr23	45537677	56940166	11402489	Milk Yield	milk trait
13992	chr2	143861634	204382324	60520690	Milk Yield	milk trait
13996	chr3	41373669	76858758	35485089	Milk Yield	milk trait
14006	chr20	12274999	23745086	11470087	Milk Yield	milk trait
14008	chr24	32044661	42034648	9989987	Milk Yield	milk trait
14147	chr2	178819553	198475992	19656439	Milk Yield	milk trait
14148	chr12	18145496	37948018	19802522	Milk Yield	milk trait
14149	chr18	10588043	33332771	22744728	Milk Yield	milk trait
14151	chr20	2351379	38448827	36097448	Milk Yield	milk trait
14152	chr24	2644076	12255834	9611758	Milk Yield	milk trait
16017	chr11	13630281	38050945	24420664	Milk Yield	milk trait
57730	chr16	10046131	12859478	2813347	Milk Yield	milk trait
57737	chr2	51986915	65017658	13030743	Milk Yield	milk trait
57752	chr16	10046131	13887272	3841141	Milk Yield	milk trait
57756	chr17	15788973	42385522	26596549	Milk Yield	milk trait
169302	chr23	8745471	8745571	100	Milk Yield {180d}	milk trait
16018	chr11	13630281	38050945	24420664	Milk yield persistency	milk trait
14011	chr6	82172306	105717620	23545314	Useful yield content	milk trait
14012	chr9	998785	25863205	24864420	Useful yield content	milk trait
14013	chr25	5280528	18723861	13443333	Useful yield content	milk trait
13786	chr5	83626890	94291658	10664768	Age at maximum daily gain	Production trait
13790	chr20	25877275	30589759	4712484	Average daily gain	Production trait
13791	chr18	47756602	55992215	8235613	Average daily gain	Production trait
13941	chr1	69352332	69521836	169504	Average daily gain	Production trait
13944	chr8	35344332	47479650	12135318	Average daily gain	Production trait
13946	chr21	15661725	43689360	28027635	Average daily gain	Production trait
13947	chr24	25981588	32405252	6423664	Average daily gain	Production trait
13949	chr3	74632989	77229719	2596730	Average daily gain	Production trait
13963	chr23	1308282	20040062	18731780	Average daily gain	Production trait
13970	chr24	9062028	25981588	16919560	Average daily gain	Production trait
13973	chr18	5523166	35128084	29604918	Average daily gain	Production trait
19812	chr26	15044271	26325533	11281262	Average daily gain	Production trait
57512	chr1	36553893	36723396	169503	Average daily gain	Production trait
13787	chr3	130259620	148778860	18519240	Body weight	Production trait
13799	chr2	221410369	239881329	18470960	Body weight	Production trait
13800	chr6	9474085	12720529	3246444	Body weight	Production trait
16039	chr23	26246056	37132893	10886837	Body weight	Production trait
17231	chr4	23544619	32742959	9198340	Body weight	Production trait
17232	chr4	10779305	37712875	26933570	Body weight	Production trait
17233	chr11	38050945	40997152	2946207	Body weight	Production trait
17234	chr11	38050945	45407340	7356395	Body weight	Production trait
57651	chr3	158959498	158959538	40	Body weight	Production trait
13783	chr20	25877275	30589759	4712484	Body weight (16 weeks)	Production trait
13884	chr1	88460149	143728559	55268410	Body weight (20 weeks)	Production trait
13922	chr3	11652479	11800864	148385	Body weight (43 weeks)	Production trait
13925	chr21	15661725	43689360	28027635	Body weight (43 weeks)	Production trait
13926	chr24	25981588	32405252	6423664	Body weight (43 weeks)	Production trait
13927	chr3	14080639	74632989	60552350	Body weight (56 weeks)	Production trait
13930	chr21	15661725	43689360	28027635	Body weight (56 weeks)	Production trait
13931	chr24	25981588	32405252	6423664	Body weight (56 weeks)	Production trait
13933	chr3	74632989	77229719	2596730	Body weight (56 weeks)	Production trait
13885	chr1	40961414	86433612	45472198	Body weight (8 weeks)	Production trait
13936	chr21	15661725	43689360	28027635	Body weight (83 weeks)	Production trait
13937	chr24	25981588	32405252	6423664	Body weight (83 weeks)	Production trait
12934	chr5	2630671	84034322	81403651	Body weight (birth)	Production trait
12935	chr5	83626890	103742295	20115405	Body weight (birth)	Production trait
13793	chr8	78548173	87356552	8808379	Body weight (birth)	Production trait
14173	chr8	83388690	88350083	4961393	Body weight (birth)	Production trait
17230	chr3	131842853	167211326	35368473	Body weight (birth)	Production trait
57509	chr1	36553893	36723396	169503	Body weight (birth)	Production trait
101280	chr16	53180568	53180608	40	Body weight (birth)	Production trait
14254	chr2	182137364	219667471	37530107	Body weight (slaughter)	Production trait
14261	chr6	25063507	57824631	32761124	Body weight (slaughter)	Production trait
14268	chr11	38050945	55019240	16968295	Body weight (slaughter)	Production trait
14271	chr16	6074273	22239840	16165567	Body weight (slaughter)	Production trait
14280	chr2	26496578	246140478	219643900	Body weight (slaughter)	Production trait
14284	chr6	2289019	98434203	96145184	Body weight (slaughter)	Production trait
14297	chr11	3214526	36913066	33698540	Body weight (slaughter)	Production trait
14306	chr16	1007481	53547560	52540079	Body weight (slaughter)	Production trait
14312	chr23	1308282	55439735	54131453	Body weight (slaughter)	Production trait
95871	chr22	259746	6415933	6156187	Body weight (slaughter)	Production trait
95877	chr24	24040495	31229367	7188872	Body weight (slaughter)	Production trait
13674	chr1	97929182	120994049	23064867	bone density	Production trait
13675	chr1	120994049	138982892	17988843	bone density	Production trait
13678	chr2	221410369	248905321	27494952	bone density	Production trait
13680	chr12	23194666	32658523	9463857	bone density	Production trait
13683	chr17	51180498	66958383	15777885	bone density	Production trait
13686	chr24	20640520	42034648	21394128	bone density	Production trait
95804	chr7	73086813	78504393	5417580	bone density	Production trait
95805	chr6	33493183	39305012	5811829	bone density	Production trait
95806	chr11	50499706	57193316	6693610	bone density	Production trait
95808	chr12	25524368	30167375	4643007	bone density	Production trait
95810	chr24	24040495	31229367	7188872	bone density	Production trait
95811	chr3	64458505	69730945	5272440	bone density	Production trait
95813	chr3	69775020	75107095	5332075	bone density	Production trait
95814	chr22	4058030	8888071	4830041	bone density	Production trait
95815	chr3	61850473	66786673	4936200	bone density	Production trait
95817	chr3	66881852	72060440	5178588	bone density	Production trait
95882	chr7	75173621	81259598	6085977	bone density	Production trait
13784	chr20	25877275	30589759	4712484	Maximum daily gain	Production trait
95764	chr6	40975577	40975617	40	Total bone	Production trait
95777	chr6	30301209	36839547	6538338	Total bone	Production trait
95778	chr6	33493183	39305012	5811829	Total bone	Production trait
95779	chr6	36914376	41901628	4987252	Total bone	Production trait
95780	chr19	286449	6216575	5930126	Total bone	Production trait
95781	chr6	15078062	20110817	5032755	Total bone	Production trait
95782	chr6	17621458	22303956	4682498	Total bone	Production trait
95783	chr6	24995206	30283083	5287877	Total bone	Production trait
95784	chr6	27872427	33467474	5595047	Total bone	Production trait
95786	chr6	33493183	39305012	5811829	Total bone	Production trait
57505	chr1	36553893	36723396	169503	Age at puberty	reproduction trait
16602	chr1	168602638	197308986	28706348	Reproductive seasonality	reproduction trait
16603	chr1	197308986	271106485	73797499	Reproductive seasonality	reproduction trait
16604	chr3	190634661	208095372	17460711	Reproductive seasonality	reproduction trait
16607	chr16	66143	6074273	6008130	Reproductive seasonality	reproduction trait
16608	chr17	14434392	33120992	18686600	Reproductive seasonality	reproduction trait
16616	chr24	20640520	34053668	13413148	Reproductive seasonality	reproduction trait
12923	chr10	28692058	74715742	46023684	Testes weight	reproduction trait
12924	chr18	1895522	63629707	61734185	Testes weight	reproduction trait
12925	chr25	1560795	45367442	43806647	Testes weight	reproduction trait
12927	chr20	2351379	15484189	13132810	Testes weight	reproduction trait
12928	chr24	2644076	28947641	26303565	Testes weight	reproduction trait
12929	chr20	2351379	22771752	20420373	Testes weight	reproduction trait
12930	chr24	2644076	24629690	21985614	Testes weight	reproduction trait
14242	chr3	75158894	75307279	148385	Total lambs born	reproduction trait
154664	chr7	7922988	58636446	50713458	Total lambs born	reproduction trait
154678	chr7	7922988	73383229	65460241	Total lambs born	reproduction trait
17229	chr1	240282638	254796295	14513657	Fiber curvature	wool trait
17237	chr11	38902620	40137597	1234977	Fiber diameter coefficient of variance	wool trait
17238	chr11	38050945	40677729	2626784	Fiber diameter coefficient of variance	wool trait
17227	chr1	208686637	232567743	23881106	Fleece yield	wool trait
17228	chr1	150106917	232398240	82291323	Fleece yield	wool trait
12913	chr25	1560795	15601942	14041147	Greasy fleece weight	wool trait
13976	chr5	36032463	41000918	4968455	Mean fiber diameter	wool trait
14018	chr25	1560795	41816072	40255277	Mean fiber diameter	wool trait
12914	chr25	4483442	7140394	2656952	Primary fiber diameter	wool trait
12915	chr25	3154966	8468870	5313904	Primary fiber diameter coefficient of variance	wool trait
14019	chr4	6806969	115066243	108259274	Primary fiber diameter coefficient of variance	wool trait
14020	chr7	2456803	98910176	96453373	Primary fiber diameter coefficient of variance	wool trait
14021	chr25	1560795	41816072	40255277	Primary fiber diameter coefficient of variance	wool trait
12917	chr15	35623671	80923592	45299921	Staple length	wool trait
12918	chr18	9943363	68604602	58661239	Staple length	wool trait
12919	chr25	1560795	10952276	9391481	Staple length	wool trait
14014	chr3	1184337	224283230	223098893	Staple length	wool trait
14015	chr7	2456803	98910176	96453373	Staple length	wool trait
14016	chr25	1560795	41816072	40255277	Staple length	wool trait
17236	chr11	38050945	45350544	7299599	Staple strength	wool trait

## Sheet: S4. primers  for qPCR
CNVR ID	type	chr	start	end	Forward primer	Reverse primer
CNVR17	Gain	1	48843181	48995325	TAGTGTTTGTCTCCTCCTTTGTCA	TCTCATGTCCGCACTTAGCCT
CNVR274	Gain	4	13893053	13915305	TCAACTCAAGCCATCCTGTATCA	GACTCCTGGATTTGTGGGTGTA
CNVR415	Gain	6	70995408	71030540	GGGAGCCATAACATATCACAGG	CAAGCCAGAAGAGTTCTCACCA
CNVR421	Gain	6	78349540	78570870	GGCAGCAACCTTGGCTACTC	GGTGCCCTTGTCTTAGGAATG
CNVR578	Gain	10	61823393	61879082	ATAAGGGATAAAACCCGCCACT	CTTTGCTACCACGAAAGAAACAC
CNVR632	Gain	12	52232155	52404182	GGGAGTAGTGCAAGTGCCTGTT	AGCTCAGCCTTTAGCTCGTGT
CNVR708	Gain	15	56860638	56943138	AGCATCACCAATCCAGCGTT	ACAACTGAAGCAACTGAGTGCA
CNVR195	Loss	3	13156550	13227298	GGGTAACTAGGTCACTGGCTGTT	GAGCCCCTCAGATTCACTCG
CNVR261	Loss	3	185840467	185870039	ATTGCTGCTCCCAGAGGTTT	ATTGCTGCTCCCAGAGGTTT
CNVR579	Loss	10	61976374	62050961	ATAAGGGATAAAACCCGCCACT	CTTTGCTACCACGAAAGAAACAC
CNVR658	Loss	13	52751738	52768182	CTGCCTGCTACTTCCGTCCTC	CGTATGTGACTGCCTTGGGT
CNVR30	Complex	1	81560714	81657731	CAGGGCAATAACATAAGCAATACA	GATGAAAACTGAGTGCTGATGAAG
CNVR520	Complex	9	65596837	65641023	ACAGCCTGAAAGCACCTGAA	TGGCTCCATGATGACTTGCT
CNVR796	Complex	18	37821324	37889739	GCACTGCCCAATAAGATGTTGTA	GGGAACATGCTGTCTGGTGAA
DGAT1	Reference	9	13566142	13575279	TCAACGACTGGATGACTGCC	TTTCCCACTTGGGCCAGTTT
